# Supplementary material for: Protein Arginine Methyltransferase 5 (PRMT5) Mutations in Cancer Cells
Source: Int J Mol Sci. 2023 Mar 23;24(7):6042. doi: 10.3390/ijms24076042 (PMC10094674; doi:10.3390/ijms24076042)
Supplement: Supplementary file 1 [file ijms-24-06042-s001.zip › Supplementary Table S1.xlsx]

## Sheet: PRMT5 all mutations
Supplementary Table S1. Detailed analyis of PRMT5 mutations.
GENE_NAME	ACCESSION_NUMBER	GENE_CDS_LENGTH	HGNC_ID	SAMPLE_NAME	ID_SAMPLE	ID_TUMOUR	PRIMARY_SITE	SITE_SUBTYPE_1	SITE_SUBTYPE_2	SITE_SUBTYPE_3	PRIMARY_HISTOLOGY	HISTOLOGY_SUBTYPE_1	HISTOLOGY_SUBTYPE_2	HISTOLOGY_SUBTYPE_3	GENOME_WIDE_SCREEN	GENOMIC_MUTATION_ID	LEGACY_MUTATION_ID	MUTATION_ID	MUTATION_CDS	MUTATION_AA	MUTATION_DESCRIPTION	MUTATION_ZYGOSITY	LOH	GRCH	MUTATION_GENOME_POSITION	MUTATION_STRAND	RESISTANCE_MUTATION	MUTATION_SOMATIC_STATUS	PUBMED_PMID	ID_STUDY	SAMPLE_TYPE	TUMOUR_ORIGIN	AGE	HGVSP	HGVSC	HGVSG
PRMT5	ENST00000324366.12	1914	10894	TCGA-EJ-7786-01	1915868	1803864	prostate	NS	NS	NS	carcinoma	adenocarcinoma	NS	NS	y	COSV53545063	COSM1470678	102238444	c.614-1G>C	p.?	Unknown	null	null	38	14:22926297-22926297	-	-	Variant of unknown origin	null	435	fresh/frozen - NOS	primary	62	null	ENST00000324366.12:c.614-1G>C	14:g.22926297C>G
PRMT5	ENST00000324366.12	1914	10894	LN18	2491101	2353747	central_nervous_system	brain	NS	NS	glioma	astrocytoma_Grade_IV	glioblastoma_multiforme	NS	y	COSV53545671	COSN13578070	102240089	c.*139A>G	p.?	Unknown	null	null	38	14:22920765-22920765	-	-	Variant of unknown origin	26496030	null	cell-line	NS	null	null	ENST00000324366.12:c.*139A>G	14:g.22920765T>C
PRMT5	ENST00000324366.12	1914	10894	TCGA-AP-A051-01	1783330	1687329	endometrium	NS	NS	NS	carcinoma	endometrioid_carcinoma	NS	NS	y	COSV53548414	COSM954574	102239778	c.614-1G>T	p.?	Unknown	het	null	38	14:22926297-22926297	-	-	Variant of unknown origin	null	419	fresh/frozen - NOS	primary	69	null	ENST00000324366.12:c.614-1G>T	14:g.22926297C>A
PRMT5	ENST00000324366.12	1914	10894	RK148_C01	1918889	1806210	liver	NS	NS	NS	carcinoma	NS	NS	NS	y	COSV53547906	COSN1640332	102239069	c.1375+322C>A	p.?	Unknown	het	null	38	14:22923686-22923686	-	-	Variant of unknown origin	null	322	fresh/frozen - NOS	primary	null	null	ENST00000324366.12:c.1375+322C>A	14:g.22923686G>T
PRMT5	ENST00000324366.12	1914	10894	TCGA-BS-A0UJ-01	1783474	1687473	endometrium	NS	NS	NS	carcinoma	endometrioid_carcinoma	NS	NS	y	COSV53547762	COSM954562	102240555	c.1697-2A>G	p.?	Unknown	het	null	38	14:22922242-22922242	-	-	Variant of unknown origin	null	419	fresh/frozen - NOS	primary	68	null	ENST00000324366.12:c.1697-2A>G	14:g.22922242T>C
PRMT5	ENST00000324366.12	1914	10894	TCGA-D3-A1Q6-06	2121502	1995738	skin	NS	NS	NS	malignant_melanoma	NS	NS	NS	y	COSV99362939	COSN30467925	102238795	c.*39C>T	p.?	Unknown	null	null	38	14:22920865-22920865	-	-	Confirmed somatic variant	null	540	NS	NS	55	null	ENST00000324366.12:c.*39C>T	14:g.22920865G>A
PRMT5	ENST00000324366.12	1914	10894	TCGA-BG-A0MQ-01	1783434	1687433	endometrium	NS	NS	NS	carcinoma	endometrioid_carcinoma	NS	NS	y	COSV53544884	COSM954568	102239423	c.1199+1G>A	p.?	Unknown	null	null	38	14:22924269-22924269	-	-	Confirmed somatic variant	null	419	fresh/frozen - NOS	primary	71	null	ENST00000324366.12:c.1199+1G>A	14:g.22924269C>T
PRMT5	ENST00000324366.12	1914	10894	TCGA-VS-A9UT-01	2386206	2249038	cervix	NS	NS	NS	carcinoma	squamous_cell_carcinoma	NS	NS	y	COSV99362983	COSN31488050	102241527	c.*171A>T	p.?	Unknown	null	null	38	14:22920733-22920733	-	-	Confirmed somatic variant	null	415	NS	primary	72	null	ENST00000324366.12:c.*171A>T	14:g.22920733T>A
PRMT5	ENST00000324366.12	1914	10894	TCGA-86-8359-01	2194825	2063103	lung	NS	NS	NS	carcinoma	adenocarcinoma	NS	NS	y	COSV99362744	COSM7796076	102239472	c.110+29G>A	p.?	Unknown	null	null	38	14:22929223-22929223	-	-	Confirmed somatic variant	null	417	NS	NS	52	null	ENST00000324366.12:c.110+29G>A	14:g.22929223C>T
PRMT5	ENST00000324366.12	1914	10894	CHG-13-09089T	2634309	2494705	liver	NS	NS	NS	other	neoplasm	NS	NS	y	COSV53549084	COSN26551187	102240617	c.563+16C>A	p.?	Unknown	null	null	38	14:22926686-22926686	-	-	Confirmed somatic variant	null	660	NS	primary	67	null	ENST00000324366.12:c.563+16C>A	14:g.22926686G>T
PRMT5	ENST00000324366.12	1914	10894	PCSI_0002_Pa_P	1653146	1567933	pancreas	NS	NS	NS	carcinoma	ductal_carcinoma	NS	NS	y	COSV53544692	COSN4892578	102238503	c.316-19C>A	p.?	Unknown	null	null	38	14:22927679-22927679	-	-	Confirmed somatic variant	null	382	fresh/frozen - NOS	primary	null	null	ENST00000324366.12:c.316-19C>A	14:g.22927679G>T
PRMT5	ENST00000324366.12	1914	10894	TCGA-EE-A2MT-06	2121690	1995926	skin	NS	NS	NS	malignant_melanoma	NS	NS	NS	y	COSV99363167	COSN30456021	102238859	c.*61G>A	p.?	Unknown	null	null	38	14:22920843-22920843	-	-	Confirmed somatic variant	null	540	NS	NS	45	null	ENST00000324366.12:c.*61G>A	14:g.22920843C>T
PRMT5	ENST00000324366.12	1914	10894	HCC158T	2120778	1995014	liver	NS	NS	NS	carcinoma	NS	NS	NS	y	COSV53548636	COSN5746838	102239270	c.110+231T>G	p.?	Unknown	null	null	38	14:22929021-22929021	-	-	Confirmed somatic variant	null	323	NS	NS	null	null	ENST00000324366.12:c.110+231T>G	14:g.22929021A>C
PRMT5	ENST00000324366.12	1914	10894	A-2A	2746111	2604814	large_intestine	NS	NS	NS	carcinoma	adenocarcinoma	NS	NS	y	COSV53548531	COSM7304409	102240456	c.564-1G>T	p.?	Unknown	null	null	38	14:22926556-22926556	-	-	Confirmed somatic variant	null	646	NS	primary	20	null	ENST00000324366.12:c.564-1G>T	14:g.22926556C>A
PRMT5	ENST00000324366.12	1914	10894	TCGA-CN-A641-01	2193618	2061896	upper_aerodigestive_tract	head_neck	NS	NS	carcinoma	squamous_cell_carcinoma	NS	NS	y	COSV99363169	COSN30521029	102238918	c.-4A>G	p.?	Unknown	null	null	38	14:22929365-22929365	-	-	Confirmed somatic variant	null	627	NS	NS	47	null	ENST00000324366.12:c.-4A>G	14:g.22929365T>C
PRMT5	ENST00000324366.12	1914	10894	TCGA-AX-A1C4-01	2198281	2066559	endometrium	NS	NS	NS	carcinoma	endometrioid_carcinoma	NS	NS	y	COSV99363166	COSN31562794	102240545	c.*70G>A	p.?	Unknown	null	null	38	14:22920834-22920834	-	-	Confirmed somatic variant	null	419	NS	NS	52	null	ENST00000324366.12:c.*70G>A	14:g.22920834C>T
PRMT5	ENST00000324366.12	1914	10894	GCTK_489_T	2747484	2606187	stomach	NS	NS	NS	carcinoma	NS	NS	NS	y	COSV99362928	COSN30731103	102240134	c.613+28T>C	p.?	Unknown	null	null	38	14:22926478-22926478	-	-	Confirmed somatic variant	null	683	NS	primary	null	null	ENST00000324366.12:c.613+28T>C	14:g.22926478A>G
PRMT5	ENST00000324366.12	1914	10894	CHG-2011-508T	2634354	2494750	liver	NS	NS	NS	other	neoplasm	NS	NS	y	COSV53546454	COSN26573038	102241425	c.*91C>T	p.?	Unknown	null	null	38	14:22920813-22920813	-	-	Confirmed somatic variant	null	660	NS	primary	70	null	ENST00000324366.12:c.*91C>T	14:g.22920813G>A
PRMT5	ENST00000324366.12	1914	10894	CPCG0005-F1	2688286	2547268	prostate	NS	NS	NS	carcinoma	adenocarcinoma	NS	NS	y	COSV53549210	COSN27871575	102238760	c.110+158A>T	p.?	Unknown	null	null	38	14:22929094-22929094	-	-	Confirmed somatic variant	null	537	NS	primary	72	null	ENST00000324366.12:c.110+158A>T	14:g.22929094T>A
PRMT5	ENST00000324366.12	1914	10894	GCTK_525_T	2747498	2606201	stomach	NS	NS	NS	carcinoma	NS	NS	NS	y	COSV99362869	COSN30600253	102239925	c.1486-17_1486-16del	p.?	Unknown	null	null	38	14:22922861-22922862	-	-	Confirmed somatic variant	null	683	NS	primary	null	null	ENST00000324366.12:c.1486-17_1486-16del	14:g.22922861_22922862del
PRMT5	ENST00000324366.12	1914	10894	PD5945a	1474068	1397767	breast	NS	NS	NS	carcinoma	ductal_carcinoma	NS	NS	y	COSV53548570	COSM5801779	102240057	c.1580-12_1580-10del	p.?	Unknown	null	null	38	14:22922572-22922574	-	-	Confirmed somatic variant	null	652	NS	primary	null	null	ENST00000324366.12:c.1580-12_1580-10del	14:g.22922572_22922574del
PRMT5	ENST00000324366.12	1914	10894	TCGA-FX-A2QS-01	2270148	2136916	soft_tissue	NS	NS	NS	sarcoma	NS	NS	NS	y	COSV99362810	COSN30545337	102240183	c.*294C>T	p.?	Unknown	null	null	38	14:22920610-22920610	-	-	Confirmed somatic variant	null	635	NS	NS	null	null	ENST00000324366.12:c.*294C>T	14:g.22920610G>A
PRMT5	ENST00000324366.12	1914	10894	A11-2A	2746129	2604832	large_intestine	NS	NS	NS	carcinoma	adenocarcinoma	NS	NS	y	COSV53545466	COSN28836572	102238194	c.778-128_778-126del	p.?	Unknown	null	null	38	14:22925166-22925168	-	-	Confirmed somatic variant	null	646	NS	primary	40	null	ENST00000324366.12:c.778-128_778-126del	14:g.22925166_22925168del
PRMT5	ENST00000324366.12	1914	10894	P1_Post-all	2907494	2761703	large_intestine	NS	NS	NS	carcinoma	adenocarcinoma	NS	NS	y	COSV105863827	COSN32288483	102240380	c.316-48del	p.?	Unknown	null	null	38	14:22927725-22927725	-	-	Confirmed somatic variant	25673644	null	surgery-fixed	metastasis	null	null	ENST00000324366.12:c.316-48del	14:g.22927725del
PRMT5	ENST00000324366.12	1914	10894	PT42	2521299	2383642	skin	NS	NS	NS	carcinoma	basal_cell_carcinoma	NS	NS	y	COSV53548198	COSM5925809	102239970	c.1018-8C>T	p.?	Unknown	null	null	38	14:22924545-22924545	-	-	Confirmed somatic variant	25759019	null	surgery fresh/frozen	NS	null	null	ENST00000324366.12:c.1018-8C>T	14:g.22924545G>A
PRMT5	ENST00000324366.12	1914	10894	PD10011a	1695885	1604087	breast	NS	NS	NS	carcinoma	ductal_carcinoma	NS	NS	y	COSV53545291	COSN20932271	102239417	c.450+270C>A	p.?	Unknown	null	null	38	14:22927256-22927256	-	-	Confirmed somatic variant	null	652	NS	NS	null	null	ENST00000324366.12:c.450+270C>A	14:g.22927256G>T
PRMT5	ENST00000324366.12	1914	10894	PCSI_0300_Pa_P_526	2340085	2205068	pancreas	NS	NS	NS	carcinoma	ductal_carcinoma	NS	NS	y	COSV53544870	COSN16618547	102240946	c.1761+195A>T	p.?	Unknown	null	null	38	14:22921981-22921981	-	-	Confirmed somatic variant	null	382	NS	primary	65	null	ENST00000324366.12:c.1761+195A>T	14:g.22921981T>A
PRMT5	ENST00000324366.12	1914	10894	2014_Lung_sq_69_T	2744940	2603643	lung	NS	NS	NS	carcinoma	NS	NS	NS	y	COSV53547969	COSN28688406	102241182	c.450+88G>T	p.?	Unknown	null	null	38	14:22927438-22927438	-	-	Confirmed somatic variant	null	583	NS	primary	65	null	ENST00000324366.12:c.450+88G>T	14:g.22927438C>A
PRMT5	ENST00000324366.12	1914	10894	G-2A	2746114	2604817	large_intestine	NS	NS	NS	carcinoma	adenocarcinoma	NS	NS	y	COSV53545394	COSN28880848	102239017	c.315+63C>T	p.?	Unknown	null	null	38	14:22928063-22928063	-	-	Confirmed somatic variant	null	646	NS	primary	23	null	ENST00000324366.12:c.315+63C>T	14:g.22928063G>A
PRMT5	ENST00000324366.12	1914	10894	TCGA-G4-6628-01	1651341	1566128	large_intestine	caecum	NS	NS	carcinoma	adenocarcinoma	NS	NS	y	COSV53546409	COSM3690022	102240914	c.1697-2A>C	p.?	Unknown	null	null	38	14:22922242-22922242	-	-	Confirmed somatic variant	null	376	NS	NS	78	null	ENST00000324366.12:c.1697-2A>C	14:g.22922242T>G
PRMT5	ENST00000324366.12	1914	10894	PT37	2521294	2383637	skin	NS	NS	NS	carcinoma	basal_cell_carcinoma	NS	NS	y	COSV53548986	COSN23022517	102239565	c.1579+57C>T	p.?	Unknown	null	null	38	14:22922685-22922685	-	-	Confirmed somatic variant	25759019	null	surgery fresh/frozen	NS	null	null	ENST00000324366.12:c.1579+57C>T	14:g.22922685G>A
PRMT5	ENST00000324366.12	1914	10894	PT37	2521294	2383637	skin	NS	NS	NS	carcinoma	basal_cell_carcinoma	NS	NS	y	COSV53548998	COSN23022518	102239569	c.1579+56C>A	p.?	Unknown	null	null	38	14:22922686-22922686	-	-	Confirmed somatic variant	25759019	null	surgery fresh/frozen	NS	null	null	ENST00000324366.12:c.1579+56C>A	14:g.22922686G>T
PRMT5	ENST00000324366.12	1914	10894	TCGA-69-7979-01	1914043	1802325	lung	right_upper_lobe	NS	NS	carcinoma	adenocarcinoma	NS	NS	y	COSV99362749	COSM7776736	102241347	c.564-1G>C	p.?	Unknown	null	null	38	14:22926556-22926556	-	-	Confirmed somatic variant	null	417	fresh/frozen - NOS	primary	71	null	ENST00000324366.12:c.564-1G>C	14:g.22926556C>G
PRMT5	ENST00000324366.12	1914	10894	LP6005935-DNA_F01	2339567	2204550	oesophagus	NS	NS	NS	carcinoma	adenocarcinoma	NS	NS	y	COSV53547889	COSN16139754	102239622	c.564-68C>T	p.?	Unknown	null	null	38	14:22926623-22926623	-	-	Confirmed somatic variant	null	535	NS	primary	null	null	ENST00000324366.12:c.564-68C>T	14:g.22926623G>A
PRMT5	ENST00000324366.12	1914	10894	TCGA-A6-2686-01	2193433	2061711	large_intestine	colon	NS	NS	carcinoma	adenocarcinoma	NS	NS	y	COSV99363062	COSN30132387	102238956	c.*23G>T	p.?	Unknown	null	null	38	14:22920881-22920881	-	-	Confirmed somatic variant	null	376	NS	NS	81	null	ENST00000324366.12:c.*23G>T	14:g.22920881C>A
PRMT5	ENST00000324366.12	1914	10894	TCGA-E6-A1M0-01	2198308	2066586	endometrium	NS	NS	NS	carcinoma	endometrioid_carcinoma	NS	NS	y	COSV99362908	COSM9014036	102239027	c.110+61G>T	p.?	Unknown	null	null	38	14:22929191-22929191	-	-	Confirmed somatic variant	null	419	NS	NS	56	null	ENST00000324366.12:c.110+61G>T	14:g.22929191C>A
PRMT5	ENST00000324366.12	1914	10894	2022-04-02	2746099	2604802	large_intestine	NS	NS	NS	carcinoma	adenocarcinoma	NS	NS	y	COSV53545466	COSN28836572	102238194	c.778-128_778-126del	p.?	Unknown	null	null	38	14:22925166-22925168	-	-	Confirmed somatic variant	null	646	NS	primary	46	null	ENST00000324366.12:c.778-128_778-126del	14:g.22925166_22925168del
PRMT5	ENST00000324366.12	1914	10894	TCGA-CH-5754-01	1797165	1698912	prostate	NS	NS	NS	carcinoma	adenocarcinoma	NS	NS	y	COSV53546631	COSM1128291	102241339	c.110+69A>T	p.?	Unknown	null	null	38	14:22929183-22929183	-	-	Confirmed somatic variant	null	435	fresh/frozen - NOS	primary	65	null	ENST00000324366.12:c.110+69A>T	14:g.22929183T>A
PRMT5	ENST00000324366.12	1914	10894	151	2748123	2606826	stomach	NS	NS	NS	carcinoma	NS	NS	NS	y	COSV99363089	COSN30639280	102238647	c.1486-17_1486-16insCT	p.?	Unknown	null	null	38	14:22922851-22922852	-	-	Confirmed somatic variant	null	683	NS	primary	null	null	ENST00000324366.12:c.1486-17_1486-16insCT	14:g.22922851_22922852insAG
PRMT5	ENST00000324366.12	1914	10894	HCC145	2120750	1994986	liver	NS	NS	NS	carcinoma	NS	NS	NS	y	COSV53546225	COSN5746836	102238778	c.1761+33C>T	p.?	Unknown	null	null	38	14:22922143-22922143	-	-	Confirmed somatic variant	null	323	NS	NS	null	null	ENST00000324366.12:c.1761+33C>T	14:g.22922143G>A
PRMT5	ENST00000324366.12	1914	10894	TCGA-EO-A3KX-01	2386240	2249072	endometrium	NS	NS	NS	carcinoma	endometrioid_carcinoma	NS	NS	y	COSV99363092	COSN31578799	102238865	c.*54T>C	p.?	Unknown	null	null	38	14:22920850-22920850	-	-	Confirmed somatic variant	null	419	NS	primary	80	null	ENST00000324366.12:c.*54T>C	14:g.22920850A>G
PRMT5	ENST00000324366.12	1914	10894	HCC158	2120777	1995013	liver	NS	NS	NS	carcinoma	NS	NS	NS	y	COSV53548636	COSN5746838	102239270	c.110+231T>G	p.?	Unknown	null	null	38	14:22929021-22929021	-	-	Confirmed somatic variant	null	323	NS	NS	null	null	ENST00000324366.12:c.110+231T>G	14:g.22929021A>C
PRMT5	ENST00000324366.12	1914	10894	I2L-P7-Tumor-Organoid	2433490	2296371	large_intestine	colon	ascending	NS	carcinoma	adenocarcinoma	NS	NS	y	COSV53547688	COSN18738032	102238853	c.229+63del	p.?	Unknown	het	null	38	14:22928437-22928437	-	-	Confirmed somatic variant	25957691	null	NS	NS	81	null	ENST00000324366.12:c.229+63del	14:g.22928437del
PRMT5	ENST00000324366.12	1914	10894	A12-2A	2746130	2604833	large_intestine	NS	NS	NS	carcinoma	adenocarcinoma	NS	NS	y	COSV53549011	COSN28845664	102239167	c.778-129_778-125del	p.?	Unknown	null	null	38	14:22925165-22925169	-	-	Confirmed somatic variant	null	646	NS	primary	38	null	ENST00000324366.12:c.778-129_778-125del	14:g.22925165_22925169del
PRMT5	ENST00000324366.12	1914	10894	PD5928a	1474017	1397716	breast	NS	NS	NS	carcinoma	ductal_carcinoma	NS	NS	y	COSV53546674	COSN20864361	102238996	c.1762-26G>C	p.?	Unknown	null	null	38	14:22921082-22921082	-	-	Confirmed somatic variant	null	652	NS	primary	null	null	ENST00000324366.12:c.1762-26G>C	14:g.22921082C>G
PRMT5	ENST00000324366.12	1914	10894	EOSRC-IN-2303	2902082	2756320	large_intestine	rectum	NS	NS	carcinoma	adenocarcinoma	NS	NS	y	COSV105863811	COSN32280579	102238764	c.*163T>G	p.?	Unknown	null	null	38	14:22920741-22920741	-	-	Confirmed somatic variant	33262464	null	surgery - NOS	NS	47	null	ENST00000324366.12:c.*163T>G	14:g.22920741A>C
PRMT5	ENST00000324366.12	1914	10894	TCGA-OD-A75X-06	2185862	2054159	skin	NS	NS	NS	malignant_melanoma	NS	NS	NS	y	COSV99362995	COSN30483502	102238951	c.-27C>T	p.?	Unknown	null	null	38	14:22929388-22929388	-	-	Confirmed somatic variant	null	540	NS	NS	49	null	ENST00000324366.12:c.-27C>T	14:g.22929388G>A
PRMT5	ENST00000324366.12	1914	10894	GCTK_531_T	2747555	2606258	stomach	NS	NS	NS	carcinoma	NS	NS	NS	y	COSV99362869	COSN30600253	102239925	c.1486-17_1486-16del	p.?	Unknown	null	null	38	14:22922861-22922862	-	-	Confirmed somatic variant	null	683	NS	primary	null	null	ENST00000324366.12:c.1486-17_1486-16del	14:g.22922861_22922862del
PRMT5	ENST00000324366.12	1914	10894	PD4596a	1356512	1266553	NS	NS	NS	NS	NS	NS	NS	NS	y	COSV53545864	COSM163751	102238471	c.110+38G>A	p.?	Unknown	null	null	38	14:22929214-22929214	-	-	Confirmed somatic variant	22722201	385	NS	primary	null	null	ENST00000324366.12:c.110+38G>A	14:g.22929214C>T
PRMT5	ENST00000324366.12	1914	10894	FFPE-13	2818008	2674307	pancreas	NS	NS	NS	carcinoma	acinar_carcinoma	NS	NS	y	COSV104369843	COSN31958156	102240973	c.450+54A>G	p.?	Unknown	het	null	38	14:22927472-22927472	-	-	Confirmed somatic variant	29109526	null	surgery-fixed	primary	null	null	ENST00000324366.12:c.450+54A>G	14:g.22927472T>C
PRMT5	ENST00000324366.12	1914	10894	CHC2112T	2339853	2204836	liver	NS	NS	NS	carcinoma	hepatocellular_carcinoma	NS	NS	y	COSV53548261	COSM7211485	102240952	c.1077-3T>G	p.?	Unknown	null	null	38	14:22924395-22924395	-	-	Confirmed somatic variant	null	381	NS	primary	48	null	ENST00000324366.12:c.1077-3T>G	14:g.22924395A>C
PRMT5	ENST00000324366.12	1914	10894	PT35	2521292	2383635	skin	NS	NS	NS	carcinoma	basal_cell_carcinoma	NS	NS	y	COSV53545729	COSN23022150	102240189	c.*273C>T	p.?	Unknown	null	null	38	14:22920631-22920631	-	-	Confirmed somatic variant	25759019	null	surgery fresh/frozen	NS	null	null	ENST00000324366.12:c.*273C>T	14:g.22920631G>A
PRMT5	ENST00000324366.12	1914	10894	GCYC_211_T	2747589	2606292	stomach	NS	NS	NS	carcinoma	NS	NS	NS	y	COSV99362917	COSM8525062	102240632	c.1696+7G>A	p.?	Unknown	null	null	38	14:22922436-22922436	-	-	Confirmed somatic variant	null	683	NS	primary	null	null	ENST00000324366.12:c.1696+7G>A	14:g.22922436C>T
PRMT5	ENST00000324366.12	1914	10894	9	2747981	2606684	stomach	NS	NS	NS	carcinoma	NS	NS	NS	y	COSV99363250	COSN30590511	102241188	c.777+74dup	p.?	Unknown	null	null	38	14:22926064-22926065	-	-	Confirmed somatic variant	null	683	NS	primary	null	null	ENST00000324366.12:c.777+74dup	14:g.22926064dup
PRMT5	ENST00000324366.12	1914	10894	TCGA-AC-A23H-01	2187848	2056126	breast	NS	NS	NS	carcinoma	NS	NS	NS	y	COSV53544702	COSM3814508	102238745	c.110+36C>G	p.?	Unknown	null	null	38	14:22929216-22929216	-	-	Confirmed somatic variant	null	414	NS	NS	90	null	ENST00000324366.12:c.110+36C>G	14:g.22929216G>C
PRMT5	ENST00000324366.12	1914	10894	PT42	2521299	2383642	skin	NS	NS	NS	carcinoma	basal_cell_carcinoma	NS	NS	y	COSV53548173	COSN23022897	102239957	c.1580-32C>T	p.?	Unknown	null	null	38	14:22922591-22922591	-	-	Confirmed somatic variant	25759019	null	surgery fresh/frozen	NS	null	null	ENST00000324366.12:c.1580-32C>T	14:g.22922591G>A
PRMT5	ENST00000324366.12	1914	10894	A5-2A	2746123	2604826	large_intestine	NS	NS	NS	carcinoma	adenocarcinoma	NS	NS	y	COSV53545010	COSN28852762	102239887	c.778-128_778-125del	p.?	Unknown	null	null	38	14:22925165-22925168	-	-	Confirmed somatic variant	null	646	NS	primary	43	null	ENST00000324366.12:c.778-128_778-125del	14:g.22925165_22925168del
PRMT5	ENST00000324366.12	1914	10894	A6-2A	2746124	2604827	large_intestine	NS	NS	NS	carcinoma	adenocarcinoma	NS	NS	y	COSV53549230	COSN28873719	102240207	c.1696+89del	p.?	Unknown	null	null	38	14:22922359-22922359	-	-	Confirmed somatic variant	null	646	NS	primary	65	null	ENST00000324366.12:c.1696+89del	14:g.22922359del
PRMT5	ENST00000324366.12	1914	10894	TCGA-DK-A2I4-01	2193288	2061566	urinary_tract	bladder	NS	NS	carcinoma	NS	NS	NS	y	COSV53546876	COSM7089210	102240822	c.778-5C>T	p.?	Unknown	null	null	38	14:22925045-22925045	-	-	Confirmed somatic variant	null	413	NS	NS	79	null	ENST00000324366.12:c.778-5C>T	14:g.22925045G>A
PRMT5	ENST00000324366.12	1914	10894	PD4006a	1284073	1195368	breast	NS	NS	NS	carcinoma	ductal_carcinoma	NS	NS	y	COSV53544958	COSN5170786	102238908	c.614-96G>A	p.?	Unknown	null	null	38	14:22926392-22926392	-	-	Confirmed somatic variant	null	385	NS	primary	null	null	ENST00000324366.12:c.614-96G>A	14:g.22926392C>T
PRMT5	ENST00000324366.12	1914	10894	PD4006a	1284073	1195368	breast	NS	NS	NS	carcinoma	ductal_carcinoma	NS	NS	y	COSV53544958	COSN5170786	102238908	c.614-96G>A	p.?	Unknown	null	null	38	14:22926392-22926392	-	-	Confirmed somatic variant	null	652	NS	primary	null	null	ENST00000324366.12:c.614-96G>A	14:g.22926392C>T
PRMT5	ENST00000324366.12	1914	10894	F9_292747	2815712	2672089	large_intestine	rectum	NS	NS	carcinoma	adenocarcinoma	NS	NS	y	COSV104369844	COSN31780567	102240645	c.1486-40_1486-39del	p.?	Unknown	null	null	38	14:22922879-22922880	-	-	Confirmed somatic variant	31660073	null	surgery-fixed	NS	73	null	ENST00000324366.12:c.1486-40_1486-39del	14:g.22922879_22922880del
PRMT5	ENST00000324366.12	1914	10894	MELA_0320	2837855	2693630	skin	mucosal	female_genitourinary_system	NS	malignant_melanoma	NS	NS	NS	y	COSV104575907	COSM9349628	102239256	c.1485+6G>T	p.?	Unknown	null	null	38	14:22923045-22923045	-	-	Confirmed somatic variant	31320640	null	surgery fresh/frozen	metastasis	41	null	ENST00000324366.12:c.1485+6G>T	14:g.22923045C>A
PRMT5	ENST00000324366.12	1914	10894	OSCC-GB_01210111	2385629	2248461	upper_aerodigestive_tract	mouth	NS	NS	carcinoma	NS	NS	NS	y	COSV53547899	COSN23787632	102238741	c.1376-39C>T	p.?	Unknown	null	null	38	14:22923199-22923199	-	-	Confirmed somatic variant	null	539	NS	primary	45	null	ENST00000324366.12:c.1376-39C>T	14:g.22923199G>A
PRMT5	ENST00000324366.12	1914	10894	CHC2697T	2634366	2494762	liver	NS	NS	NS	other	neoplasm	NS	NS	y	COSV53548334	COSN24944456	102238380	c.1376-226T>G	p.?	Unknown	null	null	38	14:22923386-22923386	-	-	Confirmed somatic variant	null	381	NS	primary	64	null	ENST00000324366.12:c.1376-226T>G	14:g.22923386A>C
PRMT5	ENST00000324366.12	1914	10894	AH26	2906932	2761102	endometrium	NS	NS	NS	hyperplasia	atypical	NS	NS	y	COSV105863824	COSM10004146	102241329	c.1762-1G>A	p.?	Unknown	null	null	38	14:22921057-22921057	-	-	Confirmed somatic variant	33016334	null	surgery-fixed	NS	null	null	ENST00000324366.12:c.1762-1G>A	14:g.22921057C>T
PRMT5	ENST00000324366.12	1914	10894	TCGA-FD-A3SM-01	2193265	2061543	urinary_tract	bladder	NS	NS	carcinoma	NS	NS	NS	y	COSV99362924	COSN30151913	102238219	c.-35C>T	p.?	Unknown	null	null	38	14:22929396-22929396	-	-	Confirmed somatic variant	null	413	NS	NS	70	null	ENST00000324366.12:c.-35C>T	14:g.22929396G>A
PRMT5	ENST00000324366.12	1914	10894	255	2146917	2016060	stomach	gastroesophageal_junction	NS	NS	carcinoma	adenocarcinoma	NS	NS	y	COSV53548319	COSN5854693	102239433	c.*212del	p.?	Unknown	null	null	38	14:22920696-22920696	-	-	Confirmed somatic variant	24308032	null	surgery - NOS	NS	null	null	ENST00000324366.12:c.*212del	14:g.22920696del
PRMT5	ENST00000324366.12	1914	10894	pfg212T	2309691	2174893	stomach	NS	NS	NS	carcinoma	intestinal_adenocarcinoma	NS	NS	y	COSV53546749	COSM4751220	102240466	c.450+2T>C	p.?	Unknown	het	null	38	14:22927524-22927524	-	-	Confirmed somatic variant	24816253	null	surgery fresh/frozen	NS	81	null	ENST00000324366.12:c.450+2T>C	14:g.22927524A>G
PRMT5	ENST00000324366.12	1914	10894	A5-2A	2746123	2604826	large_intestine	NS	NS	NS	carcinoma	adenocarcinoma	NS	NS	y	COSV53545003	COSN28850561	102239882	c.778-128_778-124del	p.?	Unknown	null	null	38	14:22925164-22925168	-	-	Confirmed somatic variant	null	646	NS	primary	43	null	ENST00000324366.12:c.778-128_778-124del	14:g.22925164_22925168del
PRMT5	ENST00000324366.12	1914	10894	PT42	2521299	2383642	skin	NS	NS	NS	carcinoma	basal_cell_carcinoma	NS	NS	y	COSV53548184	COSM5925807	102239963	c.1018-7C>T	p.?	Unknown	null	null	38	14:22924544-22924544	-	-	Confirmed somatic variant	25759019	null	surgery fresh/frozen	NS	null	null	ENST00000324366.12:c.1018-7C>T	14:g.22924544G>A
PRMT5	ENST00000324366.12	1914	10894	TCGA-AP-A0LM-01	1783352	1687351	endometrium	NS	NS	NS	carcinoma	endometrioid_carcinoma	NS	NS	y	COSV99363216	COSN31586267	102240686	c.*7G>A	p.?	Unknown	null	null	38	14:22920897-22920897	-	-	Confirmed somatic variant	null	419	fresh/frozen - NOS	primary	33	null	ENST00000324366.12:c.*7G>A	14:g.22920897C>T
PRMT5	ENST00000324366.12	1914	10894	5-VS009-T1	2869829	2724826	skin	NS	NS	NS	carcinoma	basal_cell_carcinoma	NS	NS	y	COSV105083963	COSM9676871	102241520	c.110+36C>T	p.?	Unknown	null	null	38	14:22929216-22929216	-	-	Confirmed somatic variant	26950094	null	surgery fresh/frozen	NS	69	null	ENST00000324366.12:c.110+36C>T	14:g.22929216G>A
PRMT5	ENST00000324366.12	1914	10894	2014_Lung_sq_92_T	2744859	2603562	lung	NS	NS	NS	carcinoma	NS	NS	NS	y	COSV53547188	COSN28750775	102239677	c.450+135G>C	p.?	Unknown	null	null	38	14:22927391-22927391	-	-	Confirmed somatic variant	null	583	NS	primary	63	null	ENST00000324366.12:c.450+135G>C	14:g.22927391C>G
PRMT5	ENST00000324366.12	1914	10894	44_T	2194904	2063182	lung	NS	NS	NS	carcinoma	squamous_cell_carcinoma	NS	NS	y	COSV53547119	COSN8588481	102238415	c.111-43C>A	p.?	Unknown	null	null	38	14:22928658-22928658	-	-	Confirmed somatic variant	null	583	NS	NS	null	null	ENST00000324366.12:c.111-43C>A	14:g.22928658G>T
PRMT5	ENST00000324366.12	1914	10894	HCC145T	2120751	1994987	liver	NS	NS	NS	carcinoma	NS	NS	NS	y	COSV53546225	COSN5746836	102238778	c.1761+33C>T	p.?	Unknown	null	null	38	14:22922143-22922143	-	-	Confirmed somatic variant	null	323	NS	NS	null	null	ENST00000324366.12:c.1761+33C>T	14:g.22922143G>A
PRMT5	ENST00000324366.12	1914	10894	0121_CRUK_PC_0121_T1_DNA	2634993	2495389	prostate	NS	NS	NS	carcinoma	adenocarcinoma	NS	NS	y	COSV53549106	COSN26125829	102238963	c.1375+112G>A	p.?	Unknown	null	null	38	14:22923896-22923896	-	-	Confirmed somatic variant	null	538	NS	primary	61	null	ENST00000324366.12:c.1375+112G>A	14:g.22923896C>T
PRMT5	ENST00000324366.12	1914	10894	GCYC_060_T	2747647	2606350	stomach	NS	NS	NS	carcinoma	NS	NS	NS	y	COSV99362720	COSM8596620	102239950	c.110+3G>T	p.?	Unknown	null	null	38	14:22929249-22929249	-	-	Confirmed somatic variant	null	683	NS	primary	null	null	ENST00000324366.12:c.110+3G>T	14:g.22929249C>A
PRMT5	ENST00000324366.12	1914	10894	S02256_1	2480882	2343627	lung	NS	NS	NS	carcinoma	small_cell_carcinoma	NS	NS	y	COSV53544978	COSM5681225	102240042	c.110+79A>T	p.?	Unknown	null	null	38	14:22929173-22929173	-	-	Confirmed somatic variant	26168399	null	surgery fresh/frozen	primary	61	null	ENST00000324366.12:c.110+79A>T	14:g.22929173T>A
PRMT5	ENST00000324366.12	1914	10894	PCSI_0002_Pa_X	2121250	1995486	pancreas	NS	NS	NS	carcinoma	ductal_carcinoma	NS	NS	y	COSV53544692	COSN4892578	102238503	c.316-19C>A	p.?	Unknown	null	null	38	14:22927679-22927679	-	-	Confirmed somatic variant	null	382	NS	NS	null	null	ENST00000324366.12:c.316-19C>A	14:g.22927679G>T
PRMT5	ENST00000324366.12	1914	10894	TCGA-GC-A6I3-01	2385767	2248599	urinary_tract	bladder	NS	NS	carcinoma	NS	NS	NS	y	COSV53545615	COSN28179321	102240169	c.613+67T>G	p.?	Unknown	null	null	38	14:22926439-22926439	-	-	Confirmed somatic variant	null	413	NS	primary	90	null	ENST00000324366.12:c.613+67T>G	14:g.22926439A>C
PRMT5	ENST00000324366.12	1914	10894	CN-AML-CR-23-Dx	2339603	2204586	haematopoietic_and_lymphoid_tissue	NS	NS	NS	haematopoietic_neoplasm	acute_myeloid_leukaemia	NS	NS	y	COSV53548246	COSN19646421	102240777	c.451-69A>C	p.?	Unknown	null	null	38	14:22926883-22926883	-	-	Confirmed somatic variant	null	544	blood-bone marrow	primary	18	null	ENST00000324366.12:c.451-69A>C	14:g.22926883T>G
PRMT5	ENST00000324366.12	1914	10894	TCGA-AP-A056-01	1783334	1687333	endometrium	NS	NS	NS	carcinoma	endometrioid_carcinoma	NS	NS	y	COSV99362965	COSN31599904	102239821	c.*161A>C	p.?	Unknown	null	null	38	14:22920743-22920743	-	-	Confirmed somatic variant	null	419	fresh/frozen - NOS	primary	64	null	ENST00000324366.12:c.*161A>C	14:g.22920743T>G
PRMT5	ENST00000324366.12	1914	10894	PTC-7C	2185970	2054267	thyroid	NS	NS	NS	other	neoplasm	NS	NS	y	COSV53547679	COSM4148001	102238236	c.110+54A>T	p.?	Unknown	null	null	38	14:22929198-22929198	-	-	Confirmed somatic variant	null	589	NS	NS	null	null	ENST00000324366.12:c.110+54A>T	14:g.22929198T>A
PRMT5	ENST00000324366.12	1914	10894	TCGA-60-2720-01	1782270	1686269	lung	NS	NS	NS	carcinoma	squamous_cell_carcinoma	NS	NS	y	COSV99363242	COSN31505731	102239559	c.110+11G>T	p.?	Unknown	null	null	38	14:22929241-22929241	-	-	Confirmed somatic variant	null	418	fresh/frozen - NOS	primary	60	null	ENST00000324366.12:c.110+11G>T	14:g.22929241C>A
PRMT5	ENST00000324366.12	1914	10894	267T	2745870	2604573	liver	NS	NS	NS	other	neoplasm	NS	NS	y	COSV53549125	COSN29421921	102239380	c.111-82A>G	p.?	Unknown	null	null	38	14:22928697-22928697	-	-	Confirmed somatic variant	null	660	NS	primary	55	null	ENST00000324366.12:c.111-82A>G	14:g.22928697T>C
PRMT5	ENST00000324366.12	1914	10894	WA16	1689663	1597940	prostate	NS	NS	NS	carcinoma	adenocarcinoma	NS	NS	y	COSV53546982	COSN215025	102239199	c.614-66C>T	p.?	Unknown	null	null	38	14:22926362-22926362	-	-	Confirmed somatic variant	22722839	null	autopsy - NOS	metastasis	71	null	ENST00000324366.12:c.614-66C>T	14:g.22926362G>A
PRMT5	ENST00000324366.12	1914	10894	J30_T	2194956	2063234	lung	NS	NS	NS	carcinoma	squamous_cell_carcinoma	NS	NS	y	COSV53545337	COSN8588480	102239374	c.*229G>T	p.?	Unknown	null	null	38	14:22920675-22920675	-	-	Confirmed somatic variant	null	583	NS	NS	null	null	ENST00000324366.12:c.*229G>T	14:g.22920675C>A
PRMT5	ENST00000324366.12	1914	10894	CHG-14-15016T	2634332	2494728	liver	NS	NS	NS	other	neoplasm	NS	NS	y	COSV53547813	COSM6270080	102240856	c.110+73C>A	p.?	Unknown	null	null	38	14:22929179-22929179	-	-	Confirmed somatic variant	null	660	NS	primary	70	null	ENST00000324366.12:c.110+73C>A	14:g.22929179G>T
PRMT5	ENST00000324366.12	1914	10894	HUB-02-B2-087	2607141	2466853	large_intestine	NS	NS	NS	carcinoma	adenocarcinoma	NS	NS	y	COSV53546038	COSN24393107	102239916	c.939+11A>G	p.?	Unknown	null	null	38	14:22924868-22924868	-	-	Confirmed somatic variant	null	670	organoid culture	NS	null	null	ENST00000324366.12:c.939+11A>G	14:g.22924868T>C
PRMT5	ENST00000324366.12	1914	10894	tumor_4144131	2634619	2495015	haematopoietic_and_lymphoid_tissue	NS	NS	NS	lymphoid_neoplasm	NS	NS	NS	y	COSV53548008	COSN25566569	102239804	c.451-165A>C	p.?	Unknown	null	null	38	14:22926979-22926979	-	-	Confirmed somatic variant	null	440	NS	primary	75	null	ENST00000324366.12:c.451-165A>C	14:g.22926979T>G
PRMT5	ENST00000324366.12	1914	10894	tumor_4144131	2634619	2495015	haematopoietic_and_lymphoid_tissue	NS	NS	NS	lymphoid_neoplasm	NS	NS	NS	y	COSV53548017	COSN25566570	102239810	c.451-218A>G	p.?	Unknown	null	null	38	14:22927032-22927032	-	-	Confirmed somatic variant	null	440	NS	primary	75	null	ENST00000324366.12:c.451-218A>G	14:g.22927032T>C
PRMT5	ENST00000324366.12	1914	10894	158	2748130	2606833	stomach	NS	NS	NS	carcinoma	NS	NS	NS	y	COSV99362810	COSN30545337	102240183	c.*294C>T	p.?	Unknown	null	null	38	14:22920610-22920610	-	-	Confirmed somatic variant	null	683	NS	primary	null	null	ENST00000324366.12:c.*294C>T	14:g.22920610G>A
PRMT5	ENST00000324366.12	1914	10894	PD7069a	1509153	1432019	breast	NS	NS	NS	carcinoma	adenoid_cystic_carcinoma	NS	NS	y	COSV53547751	COSN21988580	102239930	c.*201C>G	p.?	Unknown	null	null	38	14:22920703-22920703	-	-	Confirmed somatic variant	null	652	NS	primary	null	null	ENST00000324366.12:c.*201C>G	14:g.22920703G>C
PRMT5	ENST00000324366.12	1914	10894	TCGA-CK-5916-01	1651200	1565987	large_intestine	caecum	NS	NS	carcinoma	adenocarcinoma	NS	NS	y	COSV53548553	COSM1369112	102239187	c.110+34dup	p.?	Unknown	null	null	38	14:22929221-22929222	-	-	Confirmed somatic variant	null	376	NS	NS	71	null	ENST00000324366.12:c.110+34dup	14:g.22929221dup
PRMT5	ENST00000324366.12	1914	10894	CHG-13-08087T	2634306	2494702	liver	NS	NS	NS	other	neoplasm	NS	NS	y	COSV53547942	COSM6345428	102239338	c.316-8C>A	p.?	Unknown	null	null	38	14:22927668-22927668	-	-	Confirmed somatic variant	null	660	NS	primary	46	null	ENST00000324366.12:c.316-8C>A	14:g.22927668G>T
PRMT5	ENST00000324366.12	1914	10894	2014_Lung_sq_98_T	2744865	2603568	lung	NS	NS	NS	carcinoma	NS	NS	NS	y	COSV53547119	COSN8588481	102238415	c.111-43C>A	p.?	Unknown	null	null	38	14:22928658-22928658	-	-	Confirmed somatic variant	null	583	NS	primary	48	null	ENST00000324366.12:c.111-43C>A	14:g.22928658G>T
PRMT5	ENST00000324366.12	1914	10894	YYY-383T	2633942	2494338	stomach	NS	NS	NS	carcinoma	NS	NS	NS	y	COSV53546769	COSN24459819	102240087	c.1761+509C>T	p.?	Unknown	null	null	38	14:22921667-22921667	-	-	Confirmed somatic variant	null	371	NS	primary	64	null	ENST00000324366.12:c.1761+509C>T	14:g.22921667G>A
PRMT5	ENST00000324366.12	1914	10894	T140903	2658302	2518461	large_intestine	NS	NS	NS	carcinoma	adenocarcinoma	NS	NS	y	COSV53546640	COSN26990440	102239941	c.*102T>C	p.?	Unknown	null	null	38	14:22920802-22920802	-	-	Confirmed somatic variant	27149842	null	NS	NS	72.16	null	ENST00000324366.12:c.*102T>C	14:g.22920802A>G
PRMT5	ENST00000324366.12	1914	10894	CHG-13-08087T	2634306	2494702	liver	NS	NS	NS	other	neoplasm	NS	NS	y	COSV53547956	COSM6348354	102239348	c.314C>A	p.A105E	Substitution - Missense	null	null	38	14:22928127-22928127	-	-	Confirmed somatic variant	null	660	NS	primary	46	ENSP00000319169.8:p.Ala105Glu	ENST00000324366.12:c.314C>A	14:g.22928127G>T
PRMT5	ENST00000324366.12	1914	10894	TCGA-BF-A5EQ-01	2380414	2243246	skin	NS	NS	NS	malignant_melanoma	NS	NS	NS	y	COSV99363158	COSM8054954	102241402	c.361G>A	p.A121T	Substitution - Missense	null	null	38	14:22927615-22927615	-	-	Confirmed somatic variant	null	540	NS	primary	63	ENSP00000319169.8:p.Ala121Thr	ENST00000324366.12:c.361G>A	14:g.22927615C>T
PRMT5	ENST00000324366.12	1914	10894	T3269	2658287	2518446	large_intestine	NS	NS	NS	carcinoma	adenocarcinoma	NS	NS	y	COSV53547707	COSM6756289	102238241	c.628G>A	p.A210T	Substitution - Missense	null	null	38	14:22926282-22926282	-	-	Confirmed somatic variant	27149842	null	NS	NS	69.16	ENSP00000319169.8:p.Ala210Thr	ENST00000324366.12:c.628G>A	14:g.22926282C>T
PRMT5	ENST00000324366.12	1914	10894	sysucc-1370T	2456725	2319562	large_intestine	NS	NS	NS	carcinoma	adenocarcinoma	NS	NS	y	COSV53545347	COSM183184	102240241	c.888C>A	p.A296=	Substitution - coding silent	null	null	38	14:22924930-22924930	-	-	Confirmed somatic variant	null	646	NS	primary	78	ENSP00000319169.8:p.Ala296=	ENST00000324366.12:c.888C>A	14:g.22924930G>T
PRMT5	ENST00000324366.12	1914	10894	CHG-2011-508T	2634354	2494750	liver	NS	NS	NS	other	neoplasm	NS	NS	y	COSV53546463	COSM6285337	102241431	c.4G>T	p.A2S	Substitution - Missense	null	null	38	14:22929358-22929358	-	-	Confirmed somatic variant	null	660	NS	primary	70	ENSP00000319169.8:p.Ala2Ser	ENST00000324366.12:c.4G>T	14:g.22929358C>A
PRMT5	ENST00000324366.12	1914	10894	TCGA-AP-A0LG-01	1783347	1687346	endometrium	NS	NS	NS	carcinoma	endometrioid_carcinoma	NS	NS	y	COSV53547363	COSM954570	102240514	c.1096G>A	p.A366T	Substitution - Missense	null	null	38	14:22924373-22924373	-	-	Confirmed somatic variant	null	419	fresh/frozen - NOS	primary	54	ENSP00000319169.8:p.Ala366Thr	ENST00000324366.12:c.1096G>A	14:g.22924373C>T
PRMT5	ENST00000324366.12	1914	10894	TCGA-78-7166-01	1914068	1802350	lung	right_lower_lobe	NS	NS	carcinoma	adenocarcinoma	NS	NS	y	COSV53546723	COSM6140264	102240420	c.1132G>C	p.A378P	Substitution - Missense	null	null	38	14:22924337-22924337	-	-	Variant of unknown origin	null	417	fresh/frozen - NOS	primary	84	ENSP00000319169.8:p.Ala378Pro	ENST00000324366.12:c.1132G>C	14:g.22924337C>G
PRMT5	ENST00000324366.12	1914	10894	TCGA-E1-A7YO-01	2386258	2249090	central_nervous_system	brain	NS	NS	glioma	NS	NS	NS	y	COSV99363227	COSM8260411	102241291	c.1144G>A	p.A382T	Substitution - Missense	null	null	38	14:22924325-22924325	-	-	Confirmed somatic variant	null	545	NS	primary	45	ENSP00000319169.8:p.Ala382Thr	ENST00000324366.12:c.1144G>A	14:g.22924325C>T
PRMT5	ENST00000324366.12	1914	10894	S02248_1	2480879	2343624	lung	NS	NS	NS	carcinoma	small_cell_carcinoma	NS	NS	y	COSV53544735	COSM5679473	102240021	c.1190C>G	p.A397G	Substitution - Missense	null	null	38	14:22924279-22924279	-	-	Confirmed somatic variant	26168399	null	surgery fresh/frozen	primary	67	ENSP00000319169.8:p.Ala397Gly	ENST00000324366.12:c.1190C>G	14:g.22924279G>C
PRMT5	ENST00000324366.12	1914	10894	EXTERN_MELA_20140924_131	2839485	2695251	skin	scalp	NS	NS	malignant_melanoma	NS	NS	NS	y	COSV53549150	COSM2030690	102240322	c.1190C>T	p.A397V	Substitution - Missense	null	null	38	14:22924279-22924279	-	-	Confirmed somatic variant	28467829	null	surgery fresh/frozen	primary	null	ENSP00000319169.8:p.Ala397Val	ENST00000324366.12:c.1190C>T	14:g.22924279G>A
PRMT5	ENST00000324366.12	1914	10894	T112	2658324	2518483	large_intestine	NS	NS	NS	carcinoma	adenocarcinoma	NS	NS	y	COSV53547544	COSM6756283	102241141	c.1357G>A	p.A453T	Substitution - Missense	null	null	38	14:22924026-22924026	-	-	Confirmed somatic variant	27149842	null	NS	NS	62.08	ENSP00000319169.8:p.Ala453Thr	ENST00000324366.12:c.1357G>A	14:g.22924026C>T
PRMT5	ENST00000324366.12	1914	10894	CHG-13-29153T	2634325	2494721	liver	NS	NS	NS	other	neoplasm	NS	NS	y	COSV53547834	COSM6311113	102239834	c.1418C>A	p.A473D	Substitution - Missense	null	null	38	14:22923118-22923118	-	-	Confirmed somatic variant	null	660	NS	primary	49	ENSP00000319169.8:p.Ala473Asp	ENST00000324366.12:c.1418C>A	14:g.22923118G>T
PRMT5	ENST00000324366.12	1914	10894	TCGA-50-6590-01	1780168	1684167	lung	NS	NS	NS	carcinoma	adenocarcinoma	NS	NS	y	COSV53545555	COSM552603	102240303	c.15G>T	p.A5=	Substitution - coding silent	null	null	38	14:22929347-22929347	-	-	Reported in another cancer sample as somatic	null	417	fresh/frozen - NOS	primary	72	ENSP00000319169.8:p.Ala5=	ENST00000324366.12:c.15G>T	14:g.22929347C>A
PRMT5	ENST00000324366.12	1914	10894	260211	2144497	2013715	lung	NS	NS	NS	carcinoma	squamous_cell_carcinoma	NS	NS	y	COSV53545555	COSM552603	102240303	c.15G>T	p.A5=	Substitution - coding silent	null	null	38	14:22929347-22929347	-	-	Confirmed somatic variant	22696596	null	NS	NS	47	ENSP00000319169.8:p.Ala5=	ENST00000324366.12:c.15G>T	14:g.22929347C>A
PRMT5	ENST00000324366.12	1914	10894	TCGA-85-A50Z-01	2195091	2063369	lung	NS	NS	NS	carcinoma	squamous_cell_carcinoma	NS	NS	y	COSV99362930	COSM8755183	102240834	c.1654G>A	p.A552T	Substitution - Missense	null	null	38	14:22922485-22922485	-	-	Confirmed somatic variant	null	418	NS	NS	57	ENSP00000319169.8:p.Ala552Thr	ENST00000324366.12:c.1654G>A	14:g.22922485C>T
PRMT5	ENST00000324366.12	1914	10894	TCGA-D9-A6EC-06	2262880	2129864	skin	NS	NS	NS	malignant_melanoma	NS	NS	NS	y	COSV53544802	COSM4404244	102238974	c.13G>A	p.A5T	Substitution - Missense	null	null	38	14:22929349-22929349	-	-	Confirmed somatic variant	null	540	NS	NS	56	ENSP00000319169.8:p.Ala5Thr	ENST00000324366.12:c.13G>A	14:g.22929349C>T
PRMT5	ENST00000324366.12	1914	10894	TCGA-13-0889-01	1475058	1398757	ovary	NS	NS	NS	carcinoma	serous_carcinoma	NS	NS	y	COSV99363236	COSM7513448	102240878	c.1029dup	p.C344Mfs*64	Insertion - Frameshift	null	null	38	14:22924528-22924529	-	-	Confirmed somatic variant	21720365	331	NS	primary	75	ENSP00000319169.8:p.Cys344MetfsTer64	ENST00000324366.12:c.1029dup	14:g.22924528dup
PRMT5	ENST00000324366.12	1914	10894	TCGA-13-0889-01	1475058	1398757	ovary	NS	NS	NS	carcinoma	serous_carcinoma	NS	NS	y	COSV99363236	COSM7513448	102240878	c.1029dup	p.C344Mfs*64	Insertion - Frameshift	null	null	38	14:22924528-22924529	-	-	Confirmed somatic variant	null	331	NS	primary	75	ENSP00000319169.8:p.Cys344MetfsTer64	ENST00000324366.12:c.1029dup	14:g.22924528dup
PRMT5	ENST00000324366.12	1914	10894	CHG-13-09089T	2634309	2494705	liver	NS	NS	NS	other	neoplasm	NS	NS	y	COSV53549091	COSM6253174	102240622	c.126C>A	p.C42*	Substitution - Nonsense	null	null	38	14:22928600-22928600	-	-	Confirmed somatic variant	null	660	NS	primary	67	ENSP00000319169.8:p.Cys42Ter	ENST00000324366.12:c.126C>A	14:g.22928600G>T
PRMT5	ENST00000324366.12	1914	10894	BC52-tumour	2668152	2527759	breast	NS	NS	NS	carcinoma	NS	NS	NS	y	COSV53546475	COSM6580109	102238183	c.1347C>T	p.C449=	Substitution - coding silent	het	null	38	14:22924036-22924036	-	-	Confirmed somatic variant	27535334	null	surgery fresh/frozen	metastasis	null	ENSP00000319169.8:p.Cys449=	ENST00000324366.12:c.1347C>T	14:g.22924036G>A
PRMT5	ENST00000324366.12	1914	10894	MBC_147	2662645	2522769	breast	NS	NS	NS	carcinoma	ER-PR-positive_carcinoma	NS	NS	y	COSV53546475	COSM6580109	102238183	c.1347C>T	p.C449=	Substitution - coding silent	null	null	38	14:22924036-22924036	-	-	Confirmed somatic variant	28027327	null	fresh/frozen - NOS	metastasis	null	ENSP00000319169.8:p.Cys449=	ENST00000324366.12:c.1347C>T	14:g.22924036G>A
PRMT5	ENST00000324366.12	1914	10894	SW948	2302021	2167304	large_intestine	NS	NS	NS	carcinoma	adenocarcinoma	NS	NS	y	COSV53547081	COSM2030674	102240475	c.1815C>T	p.C605=	Substitution - coding silent	het	null	38	14:22921003-22921003	-	-	Reported in another cancer sample as somatic	24755471	null	cell-line	NS	null	ENSP00000319169.8:p.Cys605=	ENST00000324366.12:c.1815C>T	14:g.22921003G>A
PRMT5	ENST00000324366.12	1914	10894	WGC074454	2549407	2410862	large_intestine	NS	NS	NS	carcinoma	adenocarcinoma	NS	NS	y	COSV53547081	COSM2030674	102240475	c.1815C>T	p.C605=	Substitution - coding silent	null	null	38	14:22921003-22921003	-	-	Confirmed somatic variant	null	646	NS	primary	27	ENSP00000319169.8:p.Cys605=	ENST00000324366.12:c.1815C>T	14:g.22921003G>A
PRMT5	ENST00000324366.12	1914	10894	TCGA-DI-A1BU-01	2198300	2066578	endometrium	NS	NS	NS	carcinoma	endometrioid_carcinoma	NS	NS	y	COSV99362818	COSM9050452	102239156	c.485A>G	p.D162G	Substitution - Missense	null	null	38	14:22926780-22926780	-	-	Confirmed somatic variant	null	419	NS	NS	55	ENSP00000319169.8:p.Asp162Gly	ENST00000324366.12:c.485A>G	14:g.22926780T>C
PRMT5	ENST00000324366.12	1914	10894	HN_62755	1560565	1482015	upper_aerodigestive_tract	larynx	NS	NS	carcinoma	squamous_cell_carcinoma	NS	NS	y	COSV53547209	COSM125595	102238979	c.496G>A	p.D166N	Substitution - Missense	null	null	38	14:22926769-22926769	-	-	Variant of unknown origin	21798893	null	surgery fresh/frozen	primary	null	ENSP00000319169.8:p.Asp166Asn	ENST00000324366.12:c.496G>A	14:g.22926769C>T
PRMT5	ENST00000324366.12	1914	10894	TCGA-EE-A2GR-06	2121667	1995903	skin	NS	NS	NS	malignant_melanoma	NS	NS	NS	y	COSV99362740	COSM8065191	102239717	c.633C>T	p.D211=	Substitution - coding silent	null	null	38	14:22926277-22926277	-	-	Confirmed somatic variant	null	540	NS	NS	78	ENSP00000319169.8:p.Asp211=	ENST00000324366.12:c.633C>T	14:g.22926277G>A
PRMT5	ENST00000324366.12	1914	10894	TCGA-D9-A4Z3-01	2121564	1995800	skin	NS	NS	NS	malignant_melanoma	NS	NS	NS	y	COSV53548645	COSM3495054	102241064	c.916G>C	p.D306H	Substitution - Missense	null	null	38	14:22924902-22924902	-	-	Confirmed somatic variant	null	540	NS	NS	73	ENSP00000319169.8:p.Asp306His	ENST00000324366.12:c.916G>C	14:g.22924902C>G
PRMT5	ENST00000324366.12	1914	10894	TCGA-E2-A14P-01	1900114	1788798	breast	NS	NS	NS	carcinoma	NS	NS	NS	y	COSV53546529	COSM432869	102238395	c.115G>C	p.D39H	Substitution - Missense	null	null	38	14:22928611-22928611	-	-	Confirmed somatic variant	null	414	fresh/frozen - NOS	primary	79	ENSP00000319169.8:p.Asp39His	ENST00000324366.12:c.115G>C	14:g.22928611C>G
PRMT5	ENST00000324366.12	1914	10894	TCGA-WE-A8ZT-06	2339469	2204452	skin	NS	NS	NS	malignant_melanoma	NS	NS	NS	y	COSV99363106	COSM8109203	102238901	c.115G>A	p.D39N	Substitution - Missense	null	null	38	14:22928611-22928611	-	-	Confirmed somatic variant	null	540	NS	NS	25	ENSP00000319169.8:p.Asp39Asn	ENST00000324366.12:c.115G>A	14:g.22928611C>T
PRMT5	ENST00000324366.12	1914	10894	TCGA-AX-A06F-01	2198328	2066606	endometrium	NS	NS	NS	carcinoma	endometrioid_carcinoma	NS	NS	y	COSV99363120	COSM8978070	102239476	c.1326C>T	p.D442=	Substitution - coding silent	null	null	38	14:22924057-22924057	-	-	Confirmed somatic variant	null	419	NS	NS	59	ENSP00000319169.8:p.Asp442=	ENST00000324366.12:c.1326C>T	14:g.22924057G>A
PRMT5	ENST00000324366.12	1914	10894	TCGA-KQ-A41N-01	2457399	2320236	urinary_tract	bladder	NS	NS	carcinoma	NS	NS	NS	y	COSV53547291	COSM7140104	102238988	c.1324G>T	p.D442Y	Substitution - Missense	null	null	38	14:22924059-22924059	-	-	Confirmed somatic variant	null	413	NS	primary	73	ENSP00000319169.8:p.Asp442Tyr	ENST00000324366.12:c.1324G>T	14:g.22924059C>A
PRMT5	ENST00000324366.12	1914	10894	TCGA-23-1022-01	1474814	1398513	ovary	NS	NS	NS	carcinoma	serous_carcinoma	NS	NS	y	COSV99362694	COSM7511899	102238651	c.1351G>C	p.D451H	Substitution - Missense	null	null	38	14:22924032-22924032	-	-	Confirmed somatic variant	21720365	331	NS	primary	67	ENSP00000319169.8:p.Asp451His	ENST00000324366.12:c.1351G>C	14:g.22924032C>G
PRMT5	ENST00000324366.12	1914	10894	TCGA-23-1022-01	1474814	1398513	ovary	NS	NS	NS	carcinoma	serous_carcinoma	NS	NS	y	COSV99362694	COSM7511899	102238651	c.1351G>C	p.D451H	Substitution - Missense	null	null	38	14:22924032-22924032	-	-	Confirmed somatic variant	null	331	NS	primary	67	ENSP00000319169.8:p.Asp451His	ENST00000324366.12:c.1351G>C	14:g.22924032C>G
PRMT5	ENST00000324366.12	1914	10894	TCGA-ER-A196-01	2121708	1995944	skin	NS	NS	NS	malignant_melanoma	NS	NS	NS	y	COSV99362831	COSM8048454	102238262	c.1579G>T	p.D527Y	Substitution - Missense	null	null	38	14:22922742-22922742	-	-	Confirmed somatic variant	null	540	NS	NS	64	ENSP00000319169.8:p.Asp527Tyr	ENST00000324366.12:c.1579G>T	14:g.22922742C>A
PRMT5	ENST00000324366.12	1914	10894	TCGA-VQ-A8P2-01	2339964	2204947	stomach	NS	NS	NS	carcinoma	adenocarcinoma	NS	NS	y	COSV99362959	COSM8219981	102238812	c.1591G>A	p.D531N	Substitution - Missense	null	null	38	14:22922548-22922548	-	-	Confirmed somatic variant	null	541	NS	primary	68	ENSP00000319169.8:p.Asp531Asn	ENST00000324366.12:c.1591G>A	14:g.22922548C>T
PRMT5	ENST00000324366.12	1914	10894	CHG-13-08087T	2634306	2494702	liver	NS	NS	NS	other	neoplasm	NS	NS	y	COSV53547925	COSM6346426	102239328	c.1686C>A	p.D562E	Substitution - Missense	null	null	38	14:22922453-22922453	-	-	Confirmed somatic variant	null	660	NS	primary	46	ENSP00000319169.8:p.Asp562Glu	ENST00000324366.12:c.1686C>A	14:g.22922453G>T
PRMT5	ENST00000324366.12	1914	10894	MTP9_T2	2875790	2730352	pancreas	NS	NS	NS	carcinoma	ductal_carcinoma	NS	NS	y	COSV105083874	COSM9861159	102239411	c.1684G>T	p.D562Y	Substitution - Missense	null	null	38	14:22922455-22922455	-	-	Confirmed somatic variant	32796935	null	surgery-fixed	NS	71	ENSP00000319169.8:p.Asp562Tyr	ENST00000324366.12:c.1684G>T	14:g.22922455C>A
PRMT5	ENST00000324366.12	1914	10894	MTP9_T1	2875789	2730351	pancreas	NS	NS	NS	other	dysplasia-in_situ_neoplasm	NS	NS	y	COSV105083874	COSM9861159	102239411	c.1684G>T	p.D562Y	Substitution - Missense	null	null	38	14:22922455-22922455	-	-	Confirmed somatic variant	32796935	null	surgery-fixed	NS	71	ENSP00000319169.8:p.Asp562Tyr	ENST00000324366.12:c.1684G>T	14:g.22922455C>A
PRMT5	ENST00000324366.12	1914	10894	TCGA-AP-A0LM-01	1783352	1687351	endometrium	NS	NS	NS	carcinoma	endometrioid_carcinoma	NS	NS	y	COSV99363220	COSM9022290	102240710	c.277G>T	p.D93Y	Substitution - Missense	null	null	38	14:22928164-22928164	-	-	Confirmed somatic variant	null	419	fresh/frozen - NOS	primary	33	ENSP00000319169.8:p.Asp93Tyr	ENST00000324366.12:c.277G>T	14:g.22928164C>A
PRMT5	ENST00000324366.12	1914	10894	TCGA-AN-A046-01	2187824	2056102	breast	NS	NS	NS	carcinoma	NS	NS	NS	y	COSV53545570	COSM3814506	102238520	c.507G>A	p.E169=	Substitution - coding silent	null	null	38	14:22926758-22926758	-	-	Confirmed somatic variant	null	414	NS	NS	68	ENSP00000319169.8:p.Glu169=	ENST00000324366.12:c.507G>A	14:g.22926758C>T
PRMT5	ENST00000324366.12	1914	10894	T62	2658356	2518515	large_intestine	NS	NS	NS	carcinoma	adenocarcinoma	NS	NS	y	COSV53547250	COSM6756299	102239357	c.546G>A	p.E182=	Substitution - coding silent	null	null	38	14:22926719-22926719	-	-	Confirmed somatic variant	27149842	null	NS	NS	73.75	ENSP00000319169.8:p.Glu182=	ENST00000324366.12:c.546G>A	14:g.22926719C>T
PRMT5	ENST00000324366.12	1914	10894	TCGA-AN-A046-01	2187824	2056102	breast	NS	NS	NS	carcinoma	NS	NS	NS	y	COSV99362842	COSM7689061	102238510	c.549G>T	p.E183D	Substitution - Missense	null	null	38	14:22926716-22926716	-	-	Confirmed somatic variant	null	414	NS	NS	68	ENSP00000319169.8:p.Glu183Asp	ENST00000324366.12:c.549G>T	14:g.22926716C>A
PRMT5	ENST00000324366.12	1914	10894	TCGA-CF-A27C-01	1898086	1786770	urinary_tract	bladder	NS	NS	carcinoma	NS	NS	NS	y	COSV53547006	COSM1300497	102238422	c.73G>A	p.E25K	Substitution - Missense	null	null	38	14:22929289-22929289	-	-	Confirmed somatic variant	null	413	fresh/frozen - NOS	primary	52	ENSP00000319169.8:p.Glu25Lys	ENST00000324366.12:c.73G>A	14:g.22929289C>T
PRMT5	ENST00000324366.12	1914	10894	G-2A	2746114	2604817	large_intestine	NS	NS	NS	carcinoma	adenocarcinoma	NS	NS	y	COSV53545368	COSM7292706	102239007	c.975A>T	p.E325D	Substitution - Missense	null	null	38	14:22924674-22924674	-	-	Confirmed somatic variant	null	646	NS	primary	23	ENSP00000319169.8:p.Glu325Asp	ENST00000324366.12:c.975A>T	14:g.22924674T>A
PRMT5	ENST00000324366.12	1914	10894	TCGA-RS-A6TO-01	2385802	2248634	upper_aerodigestive_tract	head_neck	NS	NS	carcinoma	squamous_cell_carcinoma	NS	NS	y	COSV99363009	COSM8354125	102238272	c.1054G>C	p.E352Q	Substitution - Missense	null	null	38	14:22924501-22924501	-	-	Confirmed somatic variant	null	627	NS	primary	82	ENSP00000319169.8:p.Glu352Gln	ENST00000324366.12:c.1054G>C	14:g.22924501C>G
PRMT5	ENST00000324366.12	1914	10894	TCGA-B5-A0K3-01	1783393	1687392	endometrium	NS	NS	NS	carcinoma	endometrioid_carcinoma	NS	NS	y	COSV53546921	COSM954566	102240745	c.1204G>C	p.E402Q	Substitution - Missense	null	null	38	14:22924179-22924179	-	-	Confirmed somatic variant	null	419	fresh/frozen - NOS	primary	62	ENSP00000319169.8:p.Glu402Gln	ENST00000324366.12:c.1204G>C	14:g.22924179C>G
PRMT5	ENST00000324366.12	1914	10894	TCGA-BP-5176-01	1779945	1683944	kidney	NS	NS	NS	carcinoma	clear_cell_renal_cell_carcinoma	NS	NS	y	COSV53545236	COSM469808	102241236	c.1223A>T	p.E408V	Substitution - Missense	hom	null	38	14:22924160-22924160	-	-	Variant of unknown origin	null	416	fresh/frozen - NOS	primary	78	ENSP00000319169.8:p.Glu408Val	ENST00000324366.12:c.1223A>T	14:g.22924160T>A
PRMT5	ENST00000324366.12	1914	10894	FFPE-16	2818011	2674310	pancreas	NS	NS	NS	carcinoma	acinar_carcinoma	NS	NS	y	COSV104369845	COSM9275471	102240937	c.158A>T	p.E53V	Substitution - Missense	het	null	38	14:22928568-22928568	-	-	Confirmed somatic variant	29109526	null	surgery-fixed	primary	null	ENSP00000319169.8:p.Glu53Val	ENST00000324366.12:c.158A>T	14:g.22928568T>A
PRMT5	ENST00000324366.12	1914	10894	TCGA-D7-A6EY-01	2262884	2129868	stomach	NS	NS	NS	carcinoma	adenocarcinoma	NS	NS	y	COSV99363154	COSM8172293	102240765	c.1629G>T	p.E543D	Substitution - Missense	null	null	38	14:22922510-22922510	-	-	Confirmed somatic variant	null	541	NS	primary	72	ENSP00000319169.8:p.Glu543Asp	ENST00000324366.12:c.1629G>T	14:g.22922510C>A
PRMT5	ENST00000324366.12	1914	10894	TCGA-19-5956-01	2178192	2046490	central_nervous_system	brain	NS	NS	glioma	astrocytoma_Grade_IV	glioblastoma_multiforme	NS	y	COSV99363070	COSM7474718	102238451	c.1842G>A	p.E614=	Substitution - coding silent	null	null	38	14:22920976-22920976	-	-	Confirmed somatic variant	null	329	NS	NS	53	ENSP00000319169.8:p.Glu614=	ENST00000324366.12:c.1842G>A	14:g.22920976C>T
PRMT5	ENST00000324366.12	1914	10894	TCGA-78-7536-01	1914072	1802354	lung	right_upper_lobe	NS	NS	carcinoma	adenocarcinoma	NS	NS	y	COSV53544943	COSM6140268	102239700	c.1842G>T	p.E614D	Substitution - Missense	null	null	38	14:22920976-22920976	-	-	Variant of unknown origin	null	417	fresh/frozen - NOS	primary	69	ENSP00000319169.8:p.Glu614Asp	ENST00000324366.12:c.1842G>T	14:g.22920976C>A
PRMT5	ENST00000324366.12	1914	10894	CSCC-6-T	2292459	2158523	skin	head_neck	NS	NS	carcinoma	squamous_cell_carcinoma	NS	NS	y	COSV53546379	COSM4571004	102238733	c.364T>A	p.F122I	Substitution - Missense	het	null	38	14:22927612-22927612	-	-	Confirmed somatic variant	25303977	null	surgery fresh/frozen	primary	64	ENSP00000319169.8:p.Phe122Ile	ENST00000324366.12:c.364T>A	14:g.22927612A>T
PRMT5	ENST00000324366.12	1914	10894	5-VS038-T1	2869868	2724865	skin	NS	NS	NS	carcinoma	basal_cell_carcinoma	NS	NS	y	COSV105083927	COSM9771314	102241195	c.708C>T	p.F236=	Substitution - coding silent	null	null	38	14:22926202-22926202	-	-	Confirmed somatic variant	26950094	null	surgery fresh/frozen	NS	70	ENSP00000319169.8:p.Phe236=	ENST00000324366.12:c.708C>T	14:g.22926202G>A
PRMT5	ENST00000324366.12	1914	10894	TCGA-C5-A1ML-01	2339552	2204535	cervix	NS	NS	NS	carcinoma	squamous_cell_carcinoma	NS	NS	y	COSV53545591	COSM4837479	102239636	c.792C>T	p.F264=	Substitution - coding silent	null	null	38	14:22925026-22925026	-	-	Confirmed somatic variant	null	415	NS	primary	49	ENSP00000319169.8:p.Phe264=	ENST00000324366.12:c.792C>T	14:g.22925026G>A
PRMT5	ENST00000324366.12	1914	10894	TCGA-BR-6452-01	2197940	2066218	stomach	NS	NS	NS	carcinoma	adenocarcinoma	NS	NS	y	COSV53546573	COSM4049925	102240435	c.829T>C	p.F277L	Substitution - Missense	null	null	38	14:22924989-22924989	-	-	Confirmed somatic variant	null	541	NS	NS	78	ENSP00000319169.8:p.Phe277Leu	ENST00000324366.12:c.829T>C	14:g.22924989A>G
PRMT5	ENST00000324366.12	1914	10894	TCGA-DK-A6B6-01	2193227	2061505	urinary_tract	bladder	NS	NS	carcinoma	NS	NS	NS	y	COSV53548696	COSM7096079	102239999	c.1731C>T	p.F577=	Substitution - coding silent	null	null	38	14:22922206-22922206	-	-	Confirmed somatic variant	null	413	NS	NS	57	ENSP00000319169.8:p.Phe577=	ENST00000324366.12:c.1731C>T	14:g.22922206G>A
PRMT5	ENST00000324366.12	1914	10894	PD_01	2688657	2547639	skin	shoulder	NS	NS	carcinoma	squamous_cell_carcinoma	NS	NS	y	COSV53545134	COSM6868533	102240815	c.340G>T	p.G114C	Substitution - Missense	het	null	38	14:22927636-22927636	-	-	Confirmed somatic variant	24662767	null	surgery fresh/frozen	NS	71	ENSP00000319169.8:p.Gly114Cys	ENST00000324366.12:c.340G>T	14:g.22927636C>A
PRMT5	ENST00000324366.12	1914	10894	LICA-CN-HCC082T	2634129	2494525	liver	NS	NS	NS	other	neoplasm	NS	NS	y	COSV53545738	COSM5816335	102240196	c.352G>A	p.G118S	Substitution - Missense	null	null	38	14:22927624-22927624	-	-	Confirmed somatic variant	null	660	NS	primary	48	ENSP00000319169.8:p.Gly118Ser	ENST00000324366.12:c.352G>A	14:g.22927624C>T
PRMT5	ENST00000324366.12	1914	10894	TCGA-A7-A13E-01	2187872	2056150	breast	NS	NS	NS	carcinoma	NS	NS	NS	y	COSV53545084	COSM3814509	102239320	c.31G>T	p.G11W	Substitution - Missense	null	null	38	14:22929331-22929331	-	-	Confirmed somatic variant	null	414	NS	NS	62	ENSP00000319169.8:p.Gly11Trp	ENST00000324366.12:c.31G>T	14:g.22929331C>A
PRMT5	ENST00000324366.12	1914	10894	Thyroid-CN-WZ030T	2635091	2495487	thyroid	NS	NS	NS	carcinoma	NS	NS	NS	y	COSV53544920	COSM6432416	102239749	c.433G>T	p.G145C	Substitution - Missense	null	null	38	14:22927543-22927543	-	-	Confirmed somatic variant	null	676	NS	primary	44	ENSP00000319169.8:p.Gly145Cys	ENST00000324366.12:c.433G>T	14:g.22927543C>A
PRMT5	ENST00000324366.12	1914	10894	W3T	2745040	2603743	thyroid	NS	NS	NS	carcinoma	NS	NS	NS	y	COSV53544920	COSM6432416	102239749	c.433G>T	p.G145C	Substitution - Missense	null	null	38	14:22927543-22927543	-	-	Confirmed somatic variant	null	676	NS	primary	44	ENSP00000319169.8:p.Gly145Cys	ENST00000324366.12:c.433G>T	14:g.22927543C>A
PRMT5	ENST00000324366.12	1914	10894	IGC-12-1080	2662360	2522484	lung	NS	NS	NS	carcinoma	adenocarcinoma	NS	NS	y	COSV53547268	COSM6538045	102241172	c.49G>C	p.G17R	Substitution - Missense	null	null	38	14:22929313-22929313	-	-	Confirmed somatic variant	27923066	null	surgery fresh/frozen	primary	null	ENSP00000319169.8:p.Gly17Arg	ENST00000324366.12:c.49G>C	14:g.22929313C>G
PRMT5	ENST00000324366.12	1914	10894	5	2239200	2106732	biliary_tract	bile_duct	NS	NS	carcinoma	adenocarcinoma	NS	NS	y	COSV53545042	COSM4333331	102240309	c.1093G>A	p.G365R	Substitution - Missense	null	null	38	14:22924376-22924376	-	-	Confirmed somatic variant	24550739	null	fresh/frozen - NOS	NS	50	ENSP00000319169.8:p.Gly365Arg	ENST00000324366.12:c.1093G>A	14:g.22924376C>T
PRMT5	ENST00000324366.12	1914	10894	TCGA-CH-5771-01	1797175	1698922	prostate	NS	NS	NS	carcinoma	adenocarcinoma	NS	NS	y	COSV53548037	COSM1128292	102238720	c.111G>T	p.G37=	Substitution - coding silent	null	null	38	14:22928615-22928615	-	-	Confirmed somatic variant	null	435	fresh/frozen - NOS	primary	63	ENSP00000319169.8:p.Gly37=	ENST00000324366.12:c.111G>T	14:g.22928615C>A
PRMT5	ENST00000324366.12	1914	10894	T593	2658231	2518390	large_intestine	NS	NS	NS	carcinoma	adenocarcinoma	NS	NS	y	COSV53548514	COSM6756297	102239099	c.1314C>T	p.G438=	Substitution - coding silent	null	null	38	14:22924069-22924069	-	-	Confirmed somatic variant	27149842	null	NS	NS	67.5	ENSP00000319169.8:p.Gly438=	ENST00000324366.12:c.1314C>T	14:g.22924069G>A
PRMT5	ENST00000324366.12	1914	10894	TCGA-AA-3864-01	1651060	1565847	large_intestine	caecum	NS	NS	carcinoma	adenocarcinoma	NS	NS	y	COSV99362787	COSM7590986	102239047	c.1396G>A	p.G466R	Substitution - Missense	null	null	38	14:22923140-22923140	-	-	Confirmed somatic variant	null	376	NS	NS	71	ENSP00000319169.8:p.Gly466Arg	ENST00000324366.12:c.1396G>A	14:g.22923140C>T
PRMT5	ENST00000324366.12	1914	10894	CHCOSK004	2779627	2637647	biliary_tract	bile_duct	NS	NS	carcinoma	NS	NS	NS	y	COSV99362787	COSM7590986	102239047	c.1396G>A	p.G466R	Substitution - Missense	null	null	38	14:22923140-22923140	-	-	Confirmed somatic variant	27267998	null	surgery-fixed	NS	31	ENSP00000319169.8:p.Gly466Arg	ENST00000324366.12:c.1396G>A	14:g.22923140C>T
PRMT5	ENST00000324366.12	1914	10894	GC13	2896794	2751142	placenta	NS	NS	NS	choriocarcinoma	NS	NS	NS	y	COSV105863809	COSM9956648	102238579	c.1397G>T	p.G466V	Substitution - Missense	null	null	38	14:22923139-22923139	-	-	Confirmed somatic variant	33319857	null	surgery-fixed	metastasis	39	ENSP00000319169.8:p.Gly466Val	ENST00000324366.12:c.1397G>T	14:g.22923139C>A
PRMT5	ENST00000324366.12	1914	10894	TCGA-55-6979-01	1914006	1802288	lung	right_upper_lobe	NS	NS	carcinoma	adenocarcinoma	NS	NS	y	COSV99362747	COSM7773062	102240225	c.1396G>T	p.G466W	Substitution - Missense	null	null	38	14:22923140-22923140	-	-	Confirmed somatic variant	null	417	fresh/frozen - NOS	primary	59	ENSP00000319169.8:p.Gly466Trp	ENST00000324366.12:c.1396G>T	14:g.22923140C>A
PRMT5	ENST00000324366.12	1914	10894	QC2-05-T2	2462788	2325625	haematopoietic_and_lymphoid_tissue	NS	NS	NS	lymphoid_neoplasm	diffuse_large_B_cell_lymphoma	NS	NS	y	COSV53548603	COSM5652003	102239542	c.1889del	p.G630Afs*38	Deletion - Frameshift	null	null	38	14:22920930-22920930	-	-	Confirmed somatic variant	26647218	null	surgery-fixed	recurrent	null	ENSP00000319169.8:p.Gly630AlafsTer38	ENST00000324366.12:c.1889del	14:g.22920930del
PRMT5	ENST00000324366.12	1914	10894	TCGA-55-5899-01	1780182	1684181	lung	NS	NS	NS	carcinoma	adenocarcinoma	NS	NS	y	COSV53547613	COSM6075576	102239464	c.190G>T	p.G64C	Substitution - Missense	null	null	38	14:22928536-22928536	-	-	Variant of unknown origin	null	417	fresh/frozen - NOS	primary	58	ENSP00000319169.8:p.Gly64Cys	ENST00000324366.12:c.190G>T	14:g.22928536C>A
PRMT5	ENST00000324366.12	1914	10894	279	2748251	2606954	stomach	NS	NS	NS	carcinoma	NS	NS	NS	y	COSV99362933	COSM8502803	102238935	c.223G>A	p.G75R	Substitution - Missense	null	null	38	14:22928503-22928503	-	-	Confirmed somatic variant	null	683	NS	primary	null	ENSP00000319169.8:p.Gly75Arg	ENST00000324366.12:c.223G>A	14:g.22928503C>T
PRMT5	ENST00000324366.12	1914	10894	16T	2139251	2008779	upper_aerodigestive_tract	mouth	gingiva	NS	carcinoma	squamous_cell_carcinoma	NS	NS	y	COSV53545309	COSM3711480	102238409	c.20G>T	p.G7V	Substitution - Missense	null	null	38	14:22929342-22929342	-	-	Confirmed somatic variant	24292195	null	NS	NS	null	ENSP00000319169.8:p.Gly7Val	ENST00000324366.12:c.20G>T	14:g.22929342C>A
PRMT5	ENST00000324366.12	1914	10894	OSCC-GB_00160111	2121055	1995291	upper_aerodigestive_tract	mouth	NS	NS	carcinoma	NS	NS	NS	y	COSV53545309	COSM3711480	102238409	c.20G>T	p.G7V	Substitution - Missense	null	null	38	14:22929342-22929342	-	-	Confirmed somatic variant	null	539	NS	NS	null	ENSP00000319169.8:p.Gly7Val	ENST00000324366.12:c.20G>T	14:g.22929342C>A
PRMT5	ENST00000324366.12	1914	10894	2834134	2834134	2689918	skin	mucosal	female_genital_tract_(site_indeterminate)	NS	malignant_melanoma	NS	NS	NS	y	COSV104575897	COSM9336679	102239756	c.19G>T	p.G7W	Substitution - Missense	null	null	38	14:22929343-22929343	-	-	Variant of unknown origin	28296713	null	surgery - NOS	NS	49	ENSP00000319169.8:p.Gly7Trp	ENST00000324366.12:c.19G>T	14:g.22929343C>A
PRMT5	ENST00000324366.12	1914	10894	PD6746a	1503038	1425917	bone	pelvis	NS	NS	chondrosarcoma	central	NS	NS	y	COSV53549035	COSM1637533	102239865	c.23del	p.G8Vfs*13	Deletion - Frameshift	null	null	38	14:22929343-22929343	-	-	Confirmed somatic variant	23770606	486	surgery fresh/frozen	primary	71	ENSP00000319169.8:p.Gly8ValfsTer13	ENST00000324366.12:c.23del	14:g.22929343del
PRMT5	ENST00000324366.12	1914	10894	TCGA-4Z-AA7Y-01	2339779	2204762	urinary_tract	bladder	NS	NS	carcinoma	NS	NS	NS	y	COSV53545510	COSM432867	102239577	c.646C>T	p.H216Y	Substitution - Missense	null	null	38	14:22926264-22926264	-	-	Confirmed somatic variant	null	413	NS	primary	60	ENSP00000319169.8:p.His216Tyr	ENST00000324366.12:c.646C>T	14:g.22926264G>A
PRMT5	ENST00000324366.12	1914	10894	TCGA-A8-A09X-01	1899732	1788416	breast	NS	NS	NS	carcinoma	NS	NS	NS	y	COSV53545510	COSM432867	102239577	c.646C>T	p.H216Y	Substitution - Missense	null	null	38	14:22926264-22926264	-	-	Confirmed somatic variant	null	414	fresh/frozen - NOS	primary	62	ENSP00000319169.8:p.His216Tyr	ENST00000324366.12:c.646C>T	14:g.22926264G>A
PRMT5	ENST00000324366.12	1914	10894	TCGA-04-1649-01	1731126	1637092	ovary	NS	NS	NS	carcinoma	serous_carcinoma	NS	NS	y	COSV99362829	COSM7515355	102238309	c.749A>T	p.H250L	Substitution - Missense	null	null	38	14:22926161-22926161	-	-	Confirmed somatic variant	21720365	331	NS	primary	74	ENSP00000319169.8:p.His250Leu	ENST00000324366.12:c.749A>T	14:g.22926161T>A
PRMT5	ENST00000324366.12	1914	10894	TCGA-04-1649-01	1731126	1637092	ovary	NS	NS	NS	carcinoma	serous_carcinoma	NS	NS	y	COSV99362829	COSM7515355	102238309	c.749A>T	p.H250L	Substitution - Missense	null	null	38	14:22926161-22926161	-	-	Confirmed somatic variant	null	331	NS	primary	74	ENSP00000319169.8:p.His250Leu	ENST00000324366.12:c.749A>T	14:g.22926161T>A
PRMT5	ENST00000324366.12	1914	10894	TCGA-FS-A1ZS-06	2121768	1996004	skin	NS	NS	NS	malignant_melanoma	NS	NS	NS	y	COSV53545211	COSM3495050	102241132	c.1365C>T	p.H455=	Substitution - coding silent	null	null	38	14:22924018-22924018	-	-	Confirmed somatic variant	null	540	NS	NS	54	ENSP00000319169.8:p.His455=	ENST00000324366.12:c.1365C>T	14:g.22924018G>A
PRMT5	ENST00000324366.12	1914	10894	TCGA-FD-A3SR-01	2193257	2061535	urinary_tract	bladder	NS	NS	carcinoma	NS	NS	NS	y	COSV53547655	COSM3793574	102238169	c.996C>G	p.I332M	Substitution - Missense	null	null	38	14:22924653-22924653	-	-	Confirmed somatic variant	null	413	NS	NS	68	ENSP00000319169.8:p.Ile332Met	ENST00000324366.12:c.996C>G	14:g.22924653G>C
PRMT5	ENST00000324366.12	1914	10894	100	2748072	2606775	stomach	NS	NS	NS	carcinoma	NS	NS	NS	y	COSV99363191	COSM8558792	102241050	c.994A>G	p.I332V	Substitution - Missense	null	null	38	14:22924655-22924655	-	-	Confirmed somatic variant	null	683	NS	primary	null	ENSP00000319169.8:p.Ile332Val	ENST00000324366.12:c.994A>G	14:g.22924655T>C
PRMT5	ENST00000324366.12	1914	10894	CPCG0117-F1	2340225	2205208	prostate	NS	NS	NS	carcinoma	adenocarcinoma	NS	NS	y	COSV53546958	COSM4966391	102239533	c.775A>G	p.K259E	Substitution - Missense	null	null	38	14:22926135-22926135	-	-	Confirmed somatic variant	null	537	NS	primary	null	ENSP00000319169.8:p.Lys259Glu	ENST00000324366.12:c.775A>G	14:g.22926135T>C
PRMT5	ENST00000324366.12	1914	10894	TCGA-6A-AB49-01	2340064	2205047	lung	NS	NS	NS	carcinoma	squamous_cell_carcinoma	NS	NS	y	COSV99362839	COSM8776105	102240472	c.1828A>T	p.K610*	Substitution - Nonsense	null	null	38	14:22920990-22920990	-	-	Confirmed somatic variant	null	418	NS	primary	73	ENSP00000319169.8:p.Lys610Ter	ENST00000324366.12:c.1828A>T	14:g.22920990T>A
PRMT5	ENST00000324366.12	1914	10894	TCGA-EE-A2GN-06	2121664	1995900	skin	NS	NS	NS	malignant_melanoma	NS	NS	NS	y	COSV99362826	COSM8063891	102239660	c.367C>A	p.L123M	Substitution - Missense	null	null	38	14:22927609-22927609	-	-	Confirmed somatic variant	null	540	NS	NS	67	ENSP00000319169.8:p.Leu123Met	ENST00000324366.12:c.367C>A	14:g.22927609G>T
PRMT5	ENST00000324366.12	1914	10894	TCGA-IR-A3LL-01	2193392	2061670	cervix	NS	NS	NS	carcinoma	squamous_cell_carcinoma	NS	NS	y	COSV99362998	COSM8657617	102240607	c.376C>A	p.L126I	Substitution - Missense	null	null	38	14:22927600-22927600	-	-	Confirmed somatic variant	null	415	NS	NS	60	ENSP00000319169.8:p.Leu126Ile	ENST00000324366.12:c.376C>A	14:g.22927600G>T
PRMT5	ENST00000324366.12	1914	10894	T3640	2658240	2518399	large_intestine	NS	NS	NS	carcinoma	adenocarcinoma	NS	NS	y	COSV53544716	COSM6756293	102239033	c.487C>A	p.L163M	Substitution - Missense	null	null	38	14:22926778-22926778	-	-	Confirmed somatic variant	27149842	null	NS	NS	71.5	ENSP00000319169.8:p.Leu163Met	ENST00000324366.12:c.487C>A	14:g.22926778G>T
PRMT5	ENST00000324366.12	1914	10894	TCGA-EE-A2GR-06	2121667	1995903	skin	NS	NS	NS	malignant_melanoma	NS	NS	NS	y	COSV99362736	COSM8064848	102239709	c.634C>T	p.L212F	Substitution - Missense	null	null	38	14:22926276-22926276	-	-	Confirmed somatic variant	null	540	NS	NS	78	ENSP00000319169.8:p.Leu212Phe	ENST00000324366.12:c.634C>T	14:g.22926276G>A
PRMT5	ENST00000324366.12	1914	10894	HN_62810	1560568	1482018	upper_aerodigestive_tract	pharynx	oropharynx	NS	carcinoma	squamous_cell_carcinoma	NS	NS	y	COSV53545256	COSM125594	102238226	c.736C>T	p.L246F	Substitution - Missense	null	null	38	14:22926174-22926174	-	-	Reported in another cancer sample as somatic	21798893	null	surgery fresh/frozen	primary	null	ENSP00000319169.8:p.Leu246Phe	ENST00000324366.12:c.736C>T	14:g.22926174G>A
PRMT5	ENST00000324366.12	1914	10894	TCGA-CN-5374-01	2193505	2061783	upper_aerodigestive_tract	head_neck	NS	NS	carcinoma	squamous_cell_carcinoma	NS	NS	y	COSV53545256	COSM125594	102238226	c.736C>T	p.L246F	Substitution - Missense	null	null	38	14:22926174-22926174	-	-	Confirmed somatic variant	null	627	NS	NS	56	ENSP00000319169.8:p.Leu246Phe	ENST00000324366.12:c.736C>T	14:g.22926174G>A
PRMT5	ENST00000324366.12	1914	10894	TCGA-C8-A12Q-01	1900002	1788686	breast	NS	NS	NS	carcinoma	NS	NS	NS	y	COSV53546511	COSM6500545	102240498	c.759C>T	p.L253=	Substitution - coding silent	null	null	38	14:22926151-22926151	-	-	Confirmed somatic variant	null	414	fresh/frozen - NOS	primary	78	ENSP00000319169.8:p.Leu253=	ENST00000324366.12:c.759C>T	14:g.22926151G>A
PRMT5	ENST00000324366.12	1914	10894	TCGA-BG-A221-01	2198482	2066760	endometrium	NS	NS	NS	carcinoma	endometrioid_carcinoma	NS	NS	y	COSV99362781	COSM8867824	102241366	c.841C>A	p.L281I	Substitution - Missense	null	null	38	14:22924977-22924977	-	-	Confirmed somatic variant	null	419	NS	NS	84	ENSP00000319169.8:p.Leu281Ile	ENST00000324366.12:c.841C>A	14:g.22924977G>T
PRMT5	ENST00000324366.12	1914	10894	TCGA-AA-A010-01	1651109	1565896	large_intestine	colon	transverse	NS	carcinoma	adenocarcinoma	NS	NS	y	COSV53544761	COSM284280	102239934	c.897C>A	p.L299=	Substitution - coding silent	null	null	38	14:22924921-22924921	-	-	Confirmed somatic variant	22810696	376	NS	NS	46	ENSP00000319169.8:p.Leu299=	ENST00000324366.12:c.897C>A	14:g.22924921G>T
PRMT5	ENST00000324366.12	1914	10894	TCGA-BH-A18G-01	2187796	2056074	breast	NS	NS	NS	carcinoma	NS	NS	NS	y	COSV53548148	COSM3814504	102238426	c.944T>C	p.L315P	Substitution - Missense	null	null	38	14:22924705-22924705	-	-	Confirmed somatic variant	null	414	NS	NS	81	ENSP00000319169.8:p.Leu315Pro	ENST00000324366.12:c.944T>C	14:g.22924705A>G
PRMT5	ENST00000324366.12	1914	10894	B9-Tumor	2185984	2054281	urinary_tract	bladder	NS	NS	carcinoma	NS	NS	NS	y	COSV53546128	COSM254906	102238968	c.955C>G	p.L319V	Substitution - Missense	null	null	38	14:22924694-22924694	-	-	Confirmed somatic variant	null	581	NS	NS	null	ENSP00000319169.8:p.Leu319Val	ENST00000324366.12:c.955C>G	14:g.22924694G>C
PRMT5	ENST00000324366.12	1914	10894	B9	2097339	1975403	urinary_tract	bladder	NS	NS	carcinoma	transitional_cell_carcinoma	NS	NS	y	COSV53546128	COSM254906	102238968	c.955C>G	p.L319V	Substitution - Missense	null	null	38	14:22924694-22924694	-	-	Confirmed somatic variant	24121792	null	fresh/frozen - NOS	NS	null	ENSP00000319169.8:p.Leu319Val	ENST00000324366.12:c.955C>G	14:g.22924694G>C
PRMT5	ENST00000324366.12	1914	10894	B9	1714879	1622458	urinary_tract	bladder	NS	NS	carcinoma	NS	NS	NS	y	COSV53546128	COSM254906	102238968	c.955C>G	p.L319V	Substitution - Missense	null	null	38	14:22924694-22924694	-	-	Confirmed somatic variant	21822268	null	fresh/frozen - NOS	NS	81	ENSP00000319169.8:p.Leu319Val	ENST00000324366.12:c.955C>G	14:g.22924694G>C
PRMT5	ENST00000324366.12	1914	10894	5-VS030-T1	2869850	2724847	skin	NS	NS	NS	carcinoma	basal_cell_carcinoma	NS	NS	y	COSV105083966	COSM9729313	102238492	c.1747C>T	p.L583F	Substitution - Missense	null	null	38	14:22922190-22922190	-	-	Confirmed somatic variant	26950094	null	surgery fresh/frozen	NS	87	ENSP00000319169.8:p.Leu583Phe	ENST00000324366.12:c.1747C>T	14:g.22922190G>A
PRMT5	ENST00000324366.12	1914	10894	TCGA-AP-A051-01	1783330	1687329	endometrium	NS	NS	NS	carcinoma	endometrioid_carcinoma	NS	NS	y	COSV53548397	COSM954560	102239766	c.1909C>A	p.L637I	Substitution - Missense	het	null	38	14:22920909-22920909	-	-	Variant of unknown origin	null	419	fresh/frozen - NOS	primary	69	ENSP00000319169.8:p.Leu637Ile	ENST00000324366.12:c.1909C>A	14:g.22920909G>T
PRMT5	ENST00000324366.12	1914	10894	TUD-AMP-724	2866010	2721087	pancreas	ampulla_of_Vater	NS	NS	carcinoma	ductal_carcinoma	NS	NS	y	COSV105083959	COSM9630958	102241224	c.243A>G	p.L81=	Substitution - coding silent	null	null	38	14:22928198-22928198	-	-	Confirmed somatic variant	26804919	null	surgery fresh/frozen	NS	null	ENSP00000319169.8:p.Leu81=	ENST00000324366.12:c.243A>G	14:g.22928198T>C
PRMT5	ENST00000324366.12	1914	10894	TCGA-AP-A0LM-01	1783352	1687351	endometrium	NS	NS	NS	carcinoma	endometrioid_carcinoma	NS	NS	y	COSV99363221	COSM9023699	102240719	c.256C>A	p.L86I	Substitution - Missense	null	null	38	14:22928185-22928185	-	-	Confirmed somatic variant	null	419	fresh/frozen - NOS	primary	33	ENSP00000319169.8:p.Leu86Ile	ENST00000324366.12:c.256C>A	14:g.22928185G>T
PRMT5	ENST00000324366.12	1914	10894	TCGA-G4-6586-01	1651336	1566123	large_intestine	colon	ascending	NS	carcinoma	adenocarcinoma	NS	NS	y	COSV53545108	COSM1369113	102239152	c.1A>G	p.M1?	null	null	null	38	14:22929361-22929361	-	-	Confirmed somatic variant	null	376	NS	NS	73	ENSP00000319169.8:p.Met1?	ENST00000324366.12:c.1A>G	14:g.22929361T>C
PRMT5	ENST00000324366.12	1914	10894	TCGA-D3-A2J6-06	2121509	1995745	skin	NS	NS	NS	malignant_melanoma	NS	NS	NS	y	COSV99363184	COSM7906530	102241414	c.450G>T	p.M150I	Substitution - Missense	null	null	38	14:22927526-22927526	-	-	Confirmed somatic variant	null	540	NS	NS	65	ENSP00000319169.8:p.Met150Ile	ENST00000324366.12:c.450G>T	14:g.22927526C>A
PRMT5	ENST00000324366.12	1914	10894	TCGA-XK-AAIW-01	2339713	2204696	prostate	NS	NS	NS	carcinoma	adenocarcinoma	NS	NS	y	COSV99363178	COSM9084772	102240926	c.459G>A	p.M153I	Substitution - Missense	null	null	38	14:22926806-22926806	-	-	Confirmed somatic variant	null	435	NS	primary	78	ENSP00000319169.8:p.Met153Ile	ENST00000324366.12:c.459G>A	14:g.22926806C>T
PRMT5	ENST00000324366.12	1914	10894	TCGA-G4-6586-01	1651336	1566123	large_intestine	colon	ascending	NS	carcinoma	adenocarcinoma	NS	NS	y	COSV99363025	COSM7572687	102239139	c.510T>C	p.N170=	Substitution - coding silent	null	null	38	14:22926755-22926755	-	-	Confirmed somatic variant	null	376	NS	NS	73	ENSP00000319169.8:p.Asn170=	ENST00000324366.12:c.510T>C	14:g.22926755A>G
PRMT5	ENST00000324366.12	1914	10894	TCGA-P5-A5EZ-01	2262785	2129769	central_nervous_system	brain	NS	NS	glioma	NS	NS	NS	y	COSV53548448	COSM4420591	102239652	c.644A>G	p.N215S	Substitution - Missense	null	null	38	14:22926266-22926266	-	-	Confirmed somatic variant	null	545	NS	primary	39	ENSP00000319169.8:p.Asn215Ser	ENST00000324366.12:c.644A>G	14:g.22926266T>C
PRMT5	ENST00000324366.12	1914	10894	PCRC16_4A	2873963	2728824	large_intestine	colon	transverse	NS	adenoma	tubulovillous	NS	NS	y	COSV105083921	COSM9856903	102239698	c.62A>G	p.N21S	Substitution - Missense	null	null	38	14:22929300-22929300	-	-	Confirmed somatic variant	30038269	null	surgery fresh/frozen	NS	75	ENSP00000319169.8:p.Asn21Ser	ENST00000324366.12:c.62A>G	14:g.22929300T>C
PRMT5	ENST00000324366.12	1914	10894	EXTERN_MELA_20140526_055	2839353	2695119	skin	shoulder	NS	NS	malignant_melanoma	NS	NS	NS	y	COSV104575896	COSM9408493	102240444	c.954T>A	p.N318K	Substitution - Missense	null	null	38	14:22924695-22924695	-	-	Confirmed somatic variant	28467829	null	surgery fresh/frozen	metastasis	null	ENSP00000319169.8:p.Asn318Lys	ENST00000324366.12:c.954T>A	14:g.22924695A>T
PRMT5	ENST00000324366.12	1914	10894	2834143	2834143	2689927	skin	mucosal	nasopharynx	NS	malignant_melanoma	NS	NS	NS	y	COSV104575904	COSM9327169	102238634	c.1181A>T	p.N394I	Substitution - Missense	null	null	38	14:22924288-22924288	-	-	Variant of unknown origin	28296713	null	surgery - NOS	primary	73	ENSP00000319169.8:p.Asn394Ile	ENST00000324366.12:c.1181A>T	14:g.22924288T>A
PRMT5	ENST00000324366.12	1914	10894	TCGA-CD-A4MI-01	2198040	2066318	stomach	NS	NS	NS	carcinoma	adenocarcinoma	NS	NS	y	COSV53544793	COSM4049923	102239443	c.1209C>T	p.N403=	Substitution - coding silent	null	null	38	14:22924174-22924174	-	-	Confirmed somatic variant	null	541	NS	NS	62	ENSP00000319169.8:p.Asn403=	ENST00000324366.12:c.1209C>T	14:g.22924174G>A
PRMT5	ENST00000324366.12	1914	10894	2834140	2834140	2689924	skin	mucosal	female_genital_tract_(site_indeterminate)	NS	malignant_melanoma	NS	NS	NS	y	COSV104575865	COSM9344530	102240906	c.1328A>G	p.N443S	Substitution - Missense	null	null	38	14:22924055-22924055	-	-	Variant of unknown origin	28296713	null	surgery - NOS	primary	66	ENSP00000319169.8:p.Asn443Ser	ENST00000324366.12:c.1328A>G	14:g.22924055T>C
PRMT5	ENST00000324366.12	1914	10894	TCGA-EE-A29D-06	2121635	1995871	skin	NS	NS	NS	malignant_melanoma	NS	NS	NS	y	COSV53548431	COSM3495056	102239504	c.730C>T	p.P244S	Substitution - Missense	null	null	38	14:22926180-22926180	-	-	Confirmed somatic variant	null	540	NS	NS	87	ENSP00000319169.8:p.Pro244Ser	ENST00000324366.12:c.730C>T	14:g.22926180G>A
PRMT5	ENST00000324366.12	1914	10894	2	2584585	2445749	skin	ear	NS	NS	carcinoma	Merkel_cell_carcinoma	NS	NS	y	COSV53548719	COSM6015446	102239905	c.875C>T	p.P292L	Substitution - Missense	null	null	38	14:22924943-22924943	-	-	Confirmed somatic variant	27592799	null	fixed - NOS	primary	94	ENSP00000319169.8:p.Pro292Leu	ENST00000324366.12:c.875C>T	14:g.22924943G>A
PRMT5	ENST00000324366.12	1914	10894	CHG-2011-15617T	2634353	2494749	liver	NS	NS	NS	other	neoplasm	NS	NS	y	COSV53548378	COSM6281521	102239301	c.933G>A	p.P311=	Substitution - coding silent	null	null	38	14:22924885-22924885	-	-	Confirmed somatic variant	null	660	NS	primary	79	ENSP00000319169.8:p.Pro311=	ENST00000324366.12:c.933G>A	14:g.22924885C>T
PRMT5	ENST00000324366.12	1914	10894	97	2748069	2606772	stomach	NS	NS	NS	carcinoma	NS	NS	NS	y	COSV99363248	COSM8528617	102239453	c.932C>T	p.P311L	Substitution - Missense	null	null	38	14:22924886-22924886	-	-	Confirmed somatic variant	null	683	NS	primary	null	ENSP00000319169.8:p.Pro311Leu	ENST00000324366.12:c.932C>T	14:g.22924886G>A
PRMT5	ENST00000324366.12	1914	10894	S00050_1	2480805	2343550	lung	NS	NS	NS	carcinoma	small_cell_carcinoma	NS	NS	y	COSV53547468	COSM317919	102238821	c.993C>A	p.P331=	Substitution - coding silent	null	null	38	14:22924656-22924656	-	-	Confirmed somatic variant	26168399	null	surgery fresh/frozen	primary	47	ENSP00000319169.8:p.Pro331=	ENST00000324366.12:c.993C>A	14:g.22924656G>T
PRMT5	ENST00000324366.12	1914	10894	S00050	1759179	1663927	lung	NS	NS	NS	carcinoma	small_cell_carcinoma	NS	NS	y	COSV53547468	COSM317919	102238821	c.993C>A	p.P331=	Substitution - coding silent	null	null	38	14:22924656-22924656	-	-	Confirmed somatic variant	22941188	null	fresh/frozen - NOS	NS	47	ENSP00000319169.8:p.Pro331=	ENST00000324366.12:c.993C>A	14:g.22924656G>T
PRMT5	ENST00000324366.12	1914	10894	EXTERN_MELA_20140530_018	2839468	2695234	skin	face	NS	NS	malignant_melanoma	NS	NS	NS	y	COSV104575846	COSM9470212	102238298	c.1109C>T	p.P370L	Substitution - Missense	null	null	38	14:22924360-22924360	-	-	Confirmed somatic variant	28467829	null	surgery fresh/frozen	primary	null	ENSP00000319169.8:p.Pro370Leu	ENST00000324366.12:c.1109C>T	14:g.22924360G>A
PRMT5	ENST00000324366.12	1914	10894	TCGA-21-1079-01	2195172	2063450	lung	NS	NS	NS	carcinoma	squamous_cell_carcinoma	NS	NS	y	COSV53546153	COSM4466216	102239787	c.1421C>T	p.P474L	Substitution - Missense	null	null	38	14:22923115-22923115	-	-	Confirmed somatic variant	null	418	NS	NS	71	ENSP00000319169.8:p.Pro474Leu	ENST00000324366.12:c.1421C>T	14:g.22923115G>A
PRMT5	ENST00000324366.12	1914	10894	CSCC-49-T	2292484	2158548	skin	head_neck	NS	NS	carcinoma	squamous_cell_carcinoma	NS	NS	y	COSV53546153	COSM4466216	102239787	c.1421C>T	p.P474L	Substitution - Missense	het	null	38	14:22923115-22923115	-	-	Confirmed somatic variant	25303977	null	surgery fresh/frozen	primary	67	ENSP00000319169.8:p.Pro474Leu	ENST00000324366.12:c.1421C>T	14:g.22923115G>A
PRMT5	ENST00000324366.12	1914	10894	TCGA-21-1079-01	2195172	2063450	lung	NS	NS	NS	carcinoma	squamous_cell_carcinoma	NS	NS	y	COSV99363095	COSM8684497	102239794	c.1420C>T	p.P474S	Substitution - Missense	null	null	38	14:22923116-22923116	-	-	Confirmed somatic variant	null	418	NS	NS	71	ENSP00000319169.8:p.Pro474Ser	ENST00000324366.12:c.1420C>T	14:g.22923116G>A
PRMT5	ENST00000324366.12	1914	10894	TCGA-B0-4810-01	1779811	1683810	kidney	NS	NS	NS	carcinoma	clear_cell_renal_cell_carcinoma	NS	NS	y	COSV53545989	COSM469812	102239991	c.143C>T	p.P48L	Substitution - Missense	hom	null	38	14:22928583-22928583	-	-	Variant of unknown origin	null	416	fresh/frozen - NOS	primary	47	ENSP00000319169.8:p.Pro48Leu	ENST00000324366.12:c.143C>T	14:g.22928583G>A
PRMT5	ENST00000324366.12	1914	10894	TCGA-FD-A3SM-01	2193265	2061543	urinary_tract	bladder	NS	NS	carcinoma	NS	NS	NS	y	COSV53545906	COSM3793576	102238210	c.143C>A	p.P48Q	Substitution - Missense	null	null	38	14:22928583-22928583	-	-	Confirmed somatic variant	null	413	NS	NS	70	ENSP00000319169.8:p.Pro48Gln	ENST00000324366.12:c.143C>A	14:g.22928583G>T
PRMT5	ENST00000324366.12	1914	10894	YUKLAB	2013569	1896201	skin	NS	NS	NS	malignant_melanoma	NS	NS	NS	y	COSV53545877	COSM1707161	102238770	c.1543C>T	p.P515S	Substitution - Missense	het	null	38	14:22922778-22922778	-	-	Confirmed somatic variant	22842228	null	surgery fresh/frozen	metastasis	84	ENSP00000319169.8:p.Pro515Ser	ENST00000324366.12:c.1543C>T	14:g.22922778G>A
PRMT5	ENST00000324366.12	1914	10894	TCGA-ET-A39R-01	2122114	1996350	thyroid	NS	NS	NS	carcinoma	NS	NS	NS	y	COSV99363225	COSM8231934	102239275	c.1572C>A	p.P524=	Substitution - coding silent	null	null	38	14:22922749-22922749	-	-	Confirmed somatic variant	null	542	NS	NS	24	ENSP00000319169.8:p.Pro524=	ENST00000324366.12:c.1572C>A	14:g.22922749G>T
PRMT5	ENST00000324366.12	1914	10894	HCC-JP-305-T	2746896	2605599	liver	NS	NS	NS	other	neoplasm	NS	NS	y	COSV53546896	COSM7187875	102238923	c.1572C>T	p.P524=	Substitution - coding silent	null	null	38	14:22922749-22922749	-	-	Confirmed somatic variant	null	323	NS	primary	56	ENSP00000319169.8:p.Pro524=	ENST00000324366.12:c.1572C>T	14:g.22922749G>A
PRMT5	ENST00000324366.12	1914	10894	TCGA-AX-A3G8-01	2198454	2066732	endometrium	NS	NS	NS	carcinoma	endometrioid_carcinoma	NS	NS	y	COSV99362765	COSM8930965	102240810	c.1571C>T	p.P524L	Substitution - Missense	null	null	38	14:22922750-22922750	-	-	Confirmed somatic variant	null	419	NS	NS	76	ENSP00000319169.8:p.Pro524Leu	ENST00000324366.12:c.1571C>T	14:g.22922750G>A
PRMT5	ENST00000324366.12	1914	10894	5-VS021-T1	2869841	2724838	skin	NS	NS	NS	carcinoma	basal_cell_carcinoma	NS	NS	y	COSV105083943	COSM9707445	102240959	c.1583C>T	p.P528L	Substitution - Missense	null	null	38	14:22922556-22922556	-	-	Confirmed somatic variant	26950094	null	surgery fresh/frozen	NS	78	ENSP00000319169.8:p.Pro528Leu	ENST00000324366.12:c.1583C>T	14:g.22922556G>A
PRMT5	ENST00000324366.12	1914	10894	TCGA-BH-A0HX-01	1899944	1788628	breast	NS	NS	NS	carcinoma	NS	NS	NS	y	COSV53547636	COSM432863	102238840	c.1582C>T	p.P528S	Substitution - Missense	null	null	38	14:22922557-22922557	-	-	Confirmed somatic variant	null	414	fresh/frozen - NOS	primary	54	ENSP00000319169.8:p.Pro528Ser	ENST00000324366.12:c.1582C>T	14:g.22922557G>A
PRMT5	ENST00000324366.12	1914	10894	EXTERN_MELA_20140924_076	2839389	2695155	skin	scalp	NS	NS	malignant_melanoma	NS	NS	NS	y	COSV53548353	COSM1707159	102238462	c.1621C>T	p.P541S	Substitution - Missense	null	null	38	14:22922518-22922518	-	-	Confirmed somatic variant	28467829	null	surgery fresh/frozen	primary	null	ENSP00000319169.8:p.Pro541Ser	ENST00000324366.12:c.1621C>T	14:g.22922518G>A
PRMT5	ENST00000324366.12	1914	10894	YUZINO	2013714	1896346	skin	mucosal	anus	NS	malignant_melanoma	NS	NS	NS	y	COSV53548353	COSM1707159	102238462	c.1621C>T	p.P541S	Substitution - Missense	het	null	38	14:22922518-22922518	-	-	Confirmed somatic variant	22842228	null	surgery fresh/frozen	metastasis	63	ENSP00000319169.8:p.Pro541Ser	ENST00000324366.12:c.1621C>T	14:g.22922518G>A
PRMT5	ENST00000324366.12	1914	10894	5-VS008-T1	2869828	2724825	skin	NS	NS	NS	carcinoma	basal_cell_carcinoma	NS	NS	y	COSV105083924	COSM9674627	102238621	c.262C>T	p.P88S	Substitution - Missense	null	null	38	14:22928179-22928179	-	-	Confirmed somatic variant	26950094	null	surgery fresh/frozen	NS	81	ENSP00000319169.8:p.Pro88Ser	ENST00000324366.12:c.262C>T	14:g.22928179G>A
PRMT5	ENST00000324366.12	1914	10894	LUAD-RT-S01774	1765222	1669542	lung	NS	NS	NS	carcinoma	adenocarcinoma	NS	NS	y	COSV53546992	COSM381387	102238690	c.327_328delinsTT	p.Q109_E110delinsH*	Substitution - Nonsense	null	null	38	14:22927648-22927649	-	-	Variant of unknown origin	22980975	null	surgery - NOS	primary	55	ENSP00000319169.8:p.Gln109_Glu110delinsHisTer	ENST00000324366.12:c.327_328delinsTT	14:g.22927648_22927649delinsAA
PRMT5	ENST00000324366.12	1914	10894	TCGA-55-6969-01	1914000	1802282	lung	right_upper_lobe	NS	NS	carcinoma	adenocarcinoma	NS	NS	y	COSV99363149	COSM8676330	102239894	c.384G>T	p.Q128H	Substitution - Missense	null	null	38	14:22927592-22927592	-	-	Confirmed somatic variant	null	417	fresh/frozen - NOS	primary	52	ENSP00000319169.8:p.Gln128His	ENST00000324366.12:c.384G>T	14:g.22927592C>A
PRMT5	ENST00000324366.12	1914	10894	T368	2296243	2161846	large_intestine	colon	transverse	NS	carcinoma	adenocarcinoma	NS	NS	y	COSV53547057	COSM4717883	102240345	c.927G>A	p.Q309=	Substitution - coding silent	null	null	38	14:22924891-22924891	-	-	Confirmed somatic variant	25344691	null	NS	NS	63.75	ENSP00000319169.8:p.Gln309=	ENST00000324366.12:c.927G>A	14:g.22924891C>T
PRMT5	ENST00000324366.12	1914	10894	T368	2658284	2518443	large_intestine	NS	NS	NS	carcinoma	adenocarcinoma	NS	NS	y	COSV53547057	COSM4717883	102240345	c.927G>A	p.Q309=	Substitution - coding silent	null	null	38	14:22924891-22924891	-	-	Confirmed somatic variant	27149842	null	NS	NS	63.75	ENSP00000319169.8:p.Gln309=	ENST00000324366.12:c.927G>A	14:g.22924891C>T
PRMT5	ENST00000324366.12	1914	10894	B9-Tumor	2185984	2054281	urinary_tract	bladder	NS	NS	carcinoma	NS	NS	NS	y	COSV53546080	COSM697492	102239222	c.1006C>T	p.Q336*	Substitution - Nonsense	null	null	38	14:22924643-22924643	-	-	Confirmed somatic variant	null	581	NS	NS	null	ENSP00000319169.8:p.Gln336Ter	ENST00000324366.12:c.1006C>T	14:g.22924643G>A
PRMT5	ENST00000324366.12	1914	10894	TCGA-66-2785-01	1782861	1686860	lung	NS	NS	NS	carcinoma	squamous_cell_carcinoma	NS	NS	y	COSV53546080	COSM697492	102239222	c.1006C>T	p.Q336*	Substitution - Nonsense	null	null	38	14:22924643-22924643	-	-	Confirmed somatic variant	null	418	fresh/frozen - NOS	primary	65	ENSP00000319169.8:p.Gln336Ter	ENST00000324366.12:c.1006C>T	14:g.22924643G>A
PRMT5	ENST00000324366.12	1914	10894	2014_Lung_sq_76_T	2744947	2603650	lung	NS	NS	NS	carcinoma	NS	NS	NS	y	COSV53546080	COSM697492	102239222	c.1006C>T	p.Q336*	Substitution - Nonsense	null	null	38	14:22924643-22924643	-	-	Confirmed somatic variant	null	583	NS	primary	60	ENSP00000319169.8:p.Gln336Ter	ENST00000324366.12:c.1006C>T	14:g.22924643G>A
PRMT5	ENST00000324366.12	1914	10894	TCGA-13-1407-01	1475048	1398747	ovary	NS	NS	NS	carcinoma	serous_carcinoma	NS	NS	y	COSV53547732	COSM78354	102238663	c.1006C>G	p.Q336E	Substitution - Missense	het	null	38	14:22924643-22924643	-	-	Confirmed somatic variant	21720365	331	NS	primary	51	ENSP00000319169.8:p.Gln336Glu	ENST00000324366.12:c.1006C>G	14:g.22924643G>C
PRMT5	ENST00000324366.12	1914	10894	TCGA-ER-A19B-06	2121713	1995949	skin	NS	NS	NS	malignant_melanoma	NS	NS	NS	y	COSV99363037	COSM8068509	102240232	c.1006C>A	p.Q336K	Substitution - Missense	null	null	38	14:22924643-22924643	-	-	Confirmed somatic variant	null	540	NS	NS	42	ENSP00000319169.8:p.Gln336Lys	ENST00000324366.12:c.1006C>A	14:g.22924643G>T
PRMT5	ENST00000324366.12	1914	10894	TCGA-AX-A06F-01	2198328	2066606	endometrium	NS	NS	NS	carcinoma	endometrioid_carcinoma	NS	NS	y	COSV99363127	COSM8935289	102239496	c.1015C>T	p.Q339*	Substitution - Nonsense	null	null	38	14:22924634-22924634	-	-	Confirmed somatic variant	null	419	NS	NS	59	ENSP00000319169.8:p.Gln339Ter	ENST00000324366.12:c.1015C>T	14:g.22924634G>A
PRMT5	ENST00000324366.12	1914	10894	TCGA-AX-A06F-01	2198328	2066606	endometrium	NS	NS	NS	carcinoma	endometrioid_carcinoma	NS	NS	y	COSV99363122	COSM8966906	102239485	c.1213C>T	p.Q405*	Substitution - Nonsense	null	null	38	14:22924170-22924170	-	-	Confirmed somatic variant	null	419	NS	NS	59	ENSP00000319169.8:p.Gln405Ter	ENST00000324366.12:c.1213C>T	14:g.22924170G>A
PRMT5	ENST00000324366.12	1914	10894	TCGA-BR-8360-01	2198060	2066338	stomach	NS	NS	NS	carcinoma	adenocarcinoma	NS	NS	y	COSV53548665	COSM4049921	102240005	c.1490A>G	p.Q497R	Substitution - Missense	null	null	38	14:22922831-22922831	-	-	Confirmed somatic variant	null	541	NS	NS	66	ENSP00000319169.8:p.Gln497Arg	ENST00000324366.12:c.1490A>G	14:g.22922831T>C
PRMT5	ENST00000324366.12	1914	10894	AH26	2906932	2761102	endometrium	NS	NS	NS	hyperplasia	atypical	NS	NS	y	COSV105863823	COSM10004148	102241319	c.1763A>G	p.Q588R	Substitution - Missense	null	null	38	14:22921055-22921055	-	-	Confirmed somatic variant	33016334	null	surgery-fixed	NS	null	ENSP00000319169.8:p.Gln588Arg	ENST00000324366.12:c.1763A>G	14:g.22921055T>C
PRMT5	ENST00000324366.12	1914	10894	TCGA-AP-A0LM-01	1783352	1687351	endometrium	NS	NS	NS	carcinoma	endometrioid_carcinoma	NS	NS	y	COSV53546024	COSM954578	102239614	c.298C>T	p.R100C	Substitution - Missense	het	null	38	14:22928143-22928143	-	-	Reported in another cancer sample as somatic	null	419	fresh/frozen - NOS	primary	33	ENSP00000319169.8:p.Arg100Cys	ENST00000324366.12:c.298C>T	14:g.22928143G>A
PRMT5	ENST00000324366.12	1914	10894	TCGA-FW-A3R5-06	2185962	2054259	skin	NS	NS	NS	malignant_melanoma	NS	NS	NS	y	COSV53546024	COSM954578	102239614	c.298C>T	p.R100C	Substitution - Missense	null	null	38	14:22928143-22928143	-	-	Confirmed somatic variant	null	540	NS	NS	68	ENSP00000319169.8:p.Arg100Cys	ENST00000324366.12:c.298C>T	14:g.22928143G>A
PRMT5	ENST00000324366.12	1914	10894	TCGA-CN-6016-01	2193779	2062057	upper_aerodigestive_tract	head_neck	NS	NS	carcinoma	squamous_cell_carcinoma	NS	NS	y	COSV99362978	COSM8305340	102239525	c.299G>A	p.R100H	Substitution - Missense	null	null	38	14:22928142-22928142	-	-	Confirmed somatic variant	null	627	NS	NS	64	ENSP00000319169.8:p.Arg100His	ENST00000324366.12:c.299G>A	14:g.22928142C>T
PRMT5	ENST00000324366.12	1914	10894	TCGA-HG-A2PA-01	2193332	2061610	cervix	NS	NS	NS	carcinoma	squamous_cell_carcinoma	NS	NS	y	COSV53544706	COSM4823632	102240140	c.39C>T	p.R13=	Substitution - coding silent	null	null	38	14:22929323-22929323	-	-	Confirmed somatic variant	null	415	NS	NS	38	ENSP00000319169.8:p.Arg13=	ENST00000324366.12:c.39C>T	14:g.22929323G>A
PRMT5	ENST00000324366.12	1914	10894	IGC-12-1115	2662363	2522487	lung	NS	NS	NS	carcinoma	adenocarcinoma	NS	NS	y	COSV53548284	COSM6521337	102239983	c.461G>T	p.R154L	Substitution - Missense	null	null	38	14:22926804-22926804	-	-	Confirmed somatic variant	27923066	null	surgery fresh/frozen	primary	null	ENSP00000319169.8:p.Arg154Leu	ENST00000324366.12:c.461G>T	14:g.22926804C>A
PRMT5	ENST00000324366.12	1914	10894	TCGA-56-A4BY-01	2195137	2063415	lung	NS	NS	NS	carcinoma	squamous_cell_carcinoma	NS	NS	y	COSV99363029	COSM7841256	102240338	c.461G>C	p.R154P	Substitution - Missense	null	null	38	14:22926804-22926804	-	-	Confirmed somatic variant	null	418	NS	NS	66	ENSP00000319169.8:p.Arg154Pro	ENST00000324366.12:c.461G>C	14:g.22926804C>G
PRMT5	ENST00000324366.12	1914	10894	MELA_0718	2837874	2693649	skin	mucosal	oral_cavity	NS	malignant_melanoma	NS	NS	NS	y	COSV104575908	COSM9349565	102241381	c.460C>T	p.R154W	Substitution - Missense	null	null	38	14:22926805-22926805	-	-	Confirmed somatic variant	31320640	null	surgery fresh/frozen	NS	null	ENSP00000319169.8:p.Arg154Trp	ENST00000324366.12:c.460C>T	14:g.22926805G>A
PRMT5	ENST00000324366.12	1914	10894	T677	2658345	2518504	large_intestine	NS	NS	NS	carcinoma	adenocarcinoma	NS	NS	y	COSV53547231	COSM6756295	102239691	c.577C>T	p.R193W	Substitution - Missense	null	null	38	14:22926542-22926542	-	-	Confirmed somatic variant	27149842	null	NS	NS	70.66	ENSP00000319169.8:p.Arg193Trp	ENST00000324366.12:c.577C>T	14:g.22926542G>A
PRMT5	ENST00000324366.12	1914	10894	T3653	2658330	2518489	large_intestine	NS	NS	NS	carcinoma	adenocarcinoma	NS	NS	y	COSV53547231	COSM6756295	102239691	c.577C>T	p.R193W	Substitution - Missense	null	null	38	14:22926542-22926542	-	-	Confirmed somatic variant	27149842	null	NS	NS	70.08	ENSP00000319169.8:p.Arg193Trp	ENST00000324366.12:c.577C>T	14:g.22926542G>A
PRMT5	ENST00000324366.12	1914	10894	EXTERN_MELA_20140528_004	2839369	2695135	skin	upper_arm	NS	NS	malignant_melanoma	NS	NS	NS	y	COSV53548128	COSM3772897	102239203	c.658C>T	p.R220C	Substitution - Missense	null	null	38	14:22926252-22926252	-	-	Confirmed somatic variant	28467829	null	surgery fresh/frozen	metastasis	null	ENSP00000319169.8:p.Arg220Cys	ENST00000324366.12:c.658C>T	14:g.22926252G>A
PRMT5	ENST00000324366.12	1914	10894	8015299	1842451	1735716	pancreas	NS	NS	NS	carcinoma	ductal_carcinoma	NS	NS	y	COSV53548128	COSM3772897	102239203	c.658C>T	p.R220C	Substitution - Missense	null	null	38	14:22926252-22926252	-	-	Confirmed somatic variant	null	328	fresh/frozen - NOS	primary	null	ENSP00000319169.8:p.Arg220Cys	ENST00000324366.12:c.658C>T	14:g.22926252G>A
PRMT5	ENST00000324366.12	1914	10894	TCGA-23-2641-01	1731186	1637152	ovary	NS	NS	NS	carcinoma	serous_carcinoma	NS	NS	y	COSV53545960	COSM1323560	102240673	c.659G>A	p.R220H	Substitution - Missense	het	null	38	14:22926251-22926251	-	-	Variant of unknown origin	null	331	NS	primary	85	ENSP00000319169.8:p.Arg220His	ENST00000324366.12:c.659G>A	14:g.22926251C>T
PRMT5	ENST00000324366.12	1914	10894	SNU-175	2302007	2167290	large_intestine	NS	NS	NS	carcinoma	adenocarcinoma	NS	NS	y	COSV53546261	COSM2030702	102239826	c.766C>T	p.R256W	Substitution - Missense	het	null	38	14:22926144-22926144	-	-	Reported in another cancer sample as somatic	24755471	null	cell-line	NS	null	ENSP00000319169.8:p.Arg256Trp	ENST00000324366.12:c.766C>T	14:g.22926144G>A
PRMT5	ENST00000324366.12	1914	10894	2014_Lung_sq_13_T	2744884	2603587	lung	NS	NS	NS	carcinoma	NS	NS	NS	y	COSV53546261	COSM2030702	102239826	c.766C>T	p.R256W	Substitution - Missense	null	null	38	14:22926144-22926144	-	-	Confirmed somatic variant	null	583	NS	primary	77	ENSP00000319169.8:p.Arg256Trp	ENST00000324366.12:c.766C>T	14:g.22926144G>A
PRMT5	ENST00000324366.12	1914	10894	HCC107T	1919170	1806491	liver	NS	NS	NS	carcinoma	NS	NS	NS	y	COSV53545184	COSM1607502	102238982	c.1042C>T	p.R348*	Substitution - Nonsense	het	null	38	14:22924513-22924513	-	-	Reported in another cancer sample as somatic	null	323	fresh/frozen - NOS	primary	null	ENSP00000319169.8:p.Arg348Ter	ENST00000324366.12:c.1042C>T	14:g.22924513G>A
PRMT5	ENST00000324366.12	1914	10894	HCC107	2120701	1994937	liver	NS	NS	NS	carcinoma	NS	NS	NS	y	COSV53545184	COSM1607502	102238982	c.1042C>T	p.R348*	Substitution - Nonsense	null	null	38	14:22924513-22924513	-	-	Confirmed somatic variant	null	323	NS	NS	null	ENSP00000319169.8:p.Arg348Ter	ENST00000324366.12:c.1042C>T	14:g.22924513G>A
PRMT5	ENST00000324366.12	1914	10894	LP6008336-DNA_B02	2789417	2646640	oesophagus	NS	NS	NS	carcinoma	adenocarcinoma	NS	NS	y	COSV99363267	COSM7843895	102239111	c.1043G>A	p.R348Q	Substitution - Missense	null	null	38	14:22924512-22924512	-	-	Confirmed somatic variant	null	535	NS	primary	65	ENSP00000319169.8:p.Arg348Gln	ENST00000324366.12:c.1043G>A	14:g.22924512C>T
PRMT5	ENST00000324366.12	1914	10894	TCGA-GN-A265-06	2121795	1996031	skin	NS	NS	NS	malignant_melanoma	NS	NS	NS	y	COSV99362699	COSM8070871	102239669	c.1103G>T	p.R368L	Substitution - Missense	null	null	38	14:22924366-22924366	-	-	Confirmed somatic variant	null	540	NS	NS	53	ENSP00000319169.8:p.Arg368Leu	ENST00000324366.12:c.1103G>T	14:g.22924366C>A
PRMT5	ENST00000324366.12	1914	10894	TCGA-CN-6010-01	2193668	2061946	upper_aerodigestive_tract	head_neck	NS	NS	carcinoma	squamous_cell_carcinoma	NS	NS	y	COSV99363208	COSM8320702	102239515	c.1130G>T	p.R377L	Substitution - Missense	null	null	38	14:22924339-22924339	-	-	Confirmed somatic variant	null	627	NS	NS	53	ENSP00000319169.8:p.Arg377Leu	ENST00000324366.12:c.1130G>T	14:g.22924339C>A
PRMT5	ENST00000324366.12	1914	10894	587234	1766754	1671074	large_intestine	colon	NS	NS	carcinoma	adenocarcinoma	NS	NS	y	COSV53547491	COSM1222114	102239119	c.1150C>T	p.R384W	Substitution - Missense	null	null	38	14:22924319-22924319	-	-	Confirmed somatic variant	22895193	null	surgery fresh/frozen	primary	null	ENSP00000319169.8:p.Arg384Trp	ENST00000324366.12:c.1150C>T	14:g.22924319G>A
PRMT5	ENST00000324366.12	1914	10894	pfg143T	2309675	2174877	stomach	NS	NS	NS	carcinoma	intestinal_adenocarcinoma	NS	NS	y	COSV53545150	COSM4751218	102240291	c.1462A>G	p.R488G	Substitution - Missense	het	null	38	14:22923074-22923074	-	-	Confirmed somatic variant	24816253	null	surgery fresh/frozen	NS	79	ENSP00000319169.8:p.Arg488Gly	ENST00000324366.12:c.1462A>G	14:g.22923074T>C
PRMT5	ENST00000324366.12	1914	10894	EOSRC-IN-2401	2902085	2756323	large_intestine	rectum	NS	NS	carcinoma	adenocarcinoma	NS	NS	y	COSV105863835	COSM9977225	102239057	c.1475G>A	p.R492H	Substitution - Missense	null	null	38	14:22923061-22923061	-	-	Confirmed somatic variant	33262464	null	surgery - NOS	NS	54	ENSP00000319169.8:p.Arg492His	ENST00000324366.12:c.1475G>A	14:g.22923061C>T
PRMT5	ENST00000324366.12	1914	10894	TCGA-50-5946-02	1914125	1802407	lung	right_upper_lobe	NS	NS	carcinoma	adenocarcinoma	NS	NS	y	COSV53545118	COSM6140262	102239234	c.145C>T	p.R49C	Substitution - Missense	null	null	38	14:22928581-22928581	-	-	Variant of unknown origin	null	417	NS	NS	62	ENSP00000319169.8:p.Arg49Cys	ENST00000324366.12:c.145C>T	14:g.22928581G>A
PRMT5	ENST00000324366.12	1914	10894	TCGA-50-5946-01	1913993	1802275	lung	right_upper_lobe	NS	NS	carcinoma	adenocarcinoma	NS	NS	y	COSV53545118	COSM6140262	102239234	c.145C>T	p.R49C	Substitution - Missense	null	null	38	14:22928581-22928581	-	-	Variant of unknown origin	null	417	fresh/frozen - NOS	primary	62	ENSP00000319169.8:p.Arg49Cys	ENST00000324366.12:c.145C>T	14:g.22928581G>A
PRMT5	ENST00000324366.12	1914	10894	Pat_60_B	2492901	2355515	NS	NS	NS	NS	malignant_melanoma	NS	NS	NS	y	COSV53545648	COSM5493141	102240013	c.1513C>T	p.R505W	Substitution - Missense	null	null	38	14:22922808-22922808	-	-	Confirmed somatic variant	24265153	null	surgery-fixed	NS	55	ENSP00000319169.8:p.Arg505Trp	ENST00000324366.12:c.1513C>T	14:g.22922808G>A
PRMT5	ENST00000324366.12	1914	10894	BD124T	2459752	2322589	biliary_tract	bile_duct	NS	NS	carcinoma	NS	NS	NS	y	COSV53545648	COSM5493141	102240013	c.1513C>T	p.R505W	Substitution - Missense	null	null	38	14:22922808-22922808	-	-	Confirmed somatic variant	null	658	NS	primary	60	ENSP00000319169.8:p.Arg505Trp	ENST00000324366.12:c.1513C>T	14:g.22922808G>A
PRMT5	ENST00000324366.12	1914	10894	EXTERN_MELA_20140526_039	2839334	2695100	skin	lower_leg	NS	NS	malignant_melanoma	NS	NS	NS	y	COSV53548584	COSM1369104	102238553	c.1600C>T	p.R534C	Substitution - Missense	null	null	38	14:22922539-22922539	-	-	Confirmed somatic variant	28467829	null	surgery fresh/frozen	metastasis	null	ENSP00000319169.8:p.Arg534Cys	ENST00000324366.12:c.1600C>T	14:g.22922539G>A
PRMT5	ENST00000324366.12	1914	10894	TCGA-G4-6309-01	1651326	1566113	large_intestine	colon	sigmoid	NS	carcinoma	adenocarcinoma	NS	NS	y	COSV53548584	COSM1369104	102238553	c.1600C>T	p.R534C	Substitution - Missense	null	null	38	14:22922539-22922539	-	-	Confirmed somatic variant	null	376	NS	NS	40	ENSP00000319169.8:p.Arg534Cys	ENST00000324366.12:c.1600C>T	14:g.22922539G>A
PRMT5	ENST00000324366.12	1914	10894	MELA_20517	2760734	2619267	skin	lower_leg	NS	NS	malignant_melanoma	NS	NS	NS	y	COSV53548584	COSM1369104	102238553	c.1600C>T	p.R534C	Substitution - Missense	null	null	38	14:22922539-22922539	-	-	Confirmed somatic variant	30178487	null	surgery fresh/frozen	metastasis	19	ENSP00000319169.8:p.Arg534Cys	ENST00000324366.12:c.1600C>T	14:g.22922539G>A
PRMT5	ENST00000324366.12	1914	10894	TCGA-AJ-A3EL-01	2198271	2066549	endometrium	NS	NS	NS	carcinoma	endometrioid_carcinoma	NS	NS	y	COSV99362954	COSM8163172	102238801	c.1601G>A	p.R534H	Substitution - Missense	null	null	38	14:22922538-22922538	-	-	Confirmed somatic variant	null	419	NS	NS	47	ENSP00000319169.8:p.Arg534His	ENST00000324366.12:c.1601G>A	14:g.22922538C>T
PRMT5	ENST00000324366.12	1914	10894	TCGA-VQ-A8P2-01	2339964	2204947	stomach	NS	NS	NS	carcinoma	adenocarcinoma	NS	NS	y	COSV99362954	COSM8163172	102238801	c.1601G>A	p.R534H	Substitution - Missense	null	null	38	14:22922538-22922538	-	-	Confirmed somatic variant	null	541	NS	primary	68	ENSP00000319169.8:p.Arg534His	ENST00000324366.12:c.1601G>A	14:g.22922538C>T
PRMT5	ENST00000324366.12	1914	10894	T224049	2658340	2518499	large_intestine	NS	NS	NS	carcinoma	adenocarcinoma	NS	NS	y	COSV53547316	COSM6756285	102238871	c.1703G>A	p.R568H	Substitution - Missense	null	null	38	14:22922234-22922234	-	-	Confirmed somatic variant	27149842	null	NS	NS	84.91	ENSP00000319169.8:p.Arg568His	ENST00000324366.12:c.1703G>A	14:g.22922234C>T
PRMT5	ENST00000324366.12	1914	10894	TCGA-22-5492-01	1781036	1685035	lung	NS	NS	NS	carcinoma	squamous_cell_carcinoma	NS	NS	y	COSV53549052	COSM697494	102239595	c.1778G>T	p.R593L	Substitution - Missense	null	null	38	14:22921040-22921040	-	-	Confirmed somatic variant	null	418	fresh/frozen - NOS	primary	73	ENSP00000319169.8:p.Arg593Leu	ENST00000324366.12:c.1778G>T	14:g.22921040C>A
PRMT5	ENST00000324366.12	1914	10894	TCGA-CG-5726-01	2198104	2066382	stomach	NS	NS	NS	carcinoma	adenocarcinoma	NS	NS	y	COSV53544850	COSM4049927	102240155	c.202C>T	p.R68*	Substitution - Nonsense	null	null	38	14:22928524-22928524	-	-	Confirmed somatic variant	null	541	NS	NS	73	ENSP00000319169.8:p.Arg68Ter	ENST00000324366.12:c.202C>T	14:g.22928524G>A
PRMT5	ENST00000324366.12	1914	10894	SH66	2569355	2430671	lung	NS	NS	NS	other	pneumocytoma_(sclerosing_haemangioma)	NS	NS	y	COSV105083937	COSM9561139	102239587	c.203G>T	p.R68L	Substitution - Missense	null	null	38	14:22928523-22928523	-	-	Confirmed somatic variant	27601661	null	surgery fresh/frozen	NS	40	ENSP00000319169.8:p.Arg68Leu	ENST00000324366.12:c.203G>T	14:g.22928523C>A
PRMT5	ENST00000324366.12	1914	10894	TCGA-B5-A11E-01	1783399	1687398	endometrium	NS	NS	NS	carcinoma	endometrioid_carcinoma	NS	NS	y	COSV53545454	COSM954580	102240730	c.272G>A	p.R91H	Substitution - Missense	het	null	38	14:22928169-22928169	-	-	Reported in another cancer sample as somatic	null	419	fresh/frozen - NOS	primary	53	ENSP00000319169.8:p.Arg91His	ENST00000324366.12:c.272G>A	14:g.22928169C>T
PRMT5	ENST00000324366.12	1914	10894	T4514	2658344	2518503	large_intestine	NS	NS	NS	carcinoma	adenocarcinoma	NS	NS	y	COSV53545454	COSM954580	102240730	c.272G>A	p.R91H	Substitution - Missense	null	null	38	14:22928169-22928169	-	-	Confirmed somatic variant	27149842	null	NS	NS	82.58	ENSP00000319169.8:p.Arg91His	ENST00000324366.12:c.272G>A	14:g.22928169C>T
PRMT5	ENST00000324366.12	1914	10894	EXTERN_MELA_20140505_056	2839425	2695191	skin	face	NS	NS	malignant_melanoma	NS	NS	NS	y	COSV53546009	COSM954576	102239816	c.309C>T	p.S103=	Substitution - coding silent	null	null	38	14:22928132-22928132	-	-	Confirmed somatic variant	28467829	null	surgery fresh/frozen	primary	null	ENSP00000319169.8:p.Ser103=	ENST00000324366.12:c.309C>T	14:g.22928132G>A
PRMT5	ENST00000324366.12	1914	10894	TCGA-AP-A0LM-01	1783352	1687351	endometrium	NS	NS	NS	carcinoma	endometrioid_carcinoma	NS	NS	y	COSV53546009	COSM954576	102239816	c.309C>T	p.S103=	Substitution - coding silent	het	null	38	14:22928132-22928132	-	-	Reported in another cancer sample as somatic	null	419	fresh/frozen - NOS	primary	33	ENSP00000319169.8:p.Ser103=	ENST00000324366.12:c.309C>T	14:g.22928132G>A
PRMT5	ENST00000324366.12	1914	10894	TCGA-FW-A3R5-06	2185962	2054259	skin	NS	NS	NS	malignant_melanoma	NS	NS	NS	y	COSV53546342	COSM3885866	102239605	c.443C>T	p.S148F	Substitution - Missense	null	null	38	14:22927533-22927533	-	-	Confirmed somatic variant	null	540	NS	NS	68	ENSP00000319169.8:p.Ser148Phe	ENST00000324366.12:c.443C>T	14:g.22927533G>A
PRMT5	ENST00000324366.12	1914	10894	T2564	2658260	2518419	large_intestine	NS	NS	NS	carcinoma	adenocarcinoma	NS	NS	y	COSV53544991	COSM6756287	102239312	c.837C>A	p.S279=	Substitution - coding silent	null	null	38	14:22924981-22924981	-	-	Confirmed somatic variant	27149842	null	NS	NS	62.75	ENSP00000319169.8:p.Ser279=	ENST00000324366.12:c.837C>A	14:g.22924981G>T
PRMT5	ENST00000324366.12	1914	10894	GCTK_394_T	2747548	2606251	stomach	NS	NS	NS	carcinoma	NS	NS	NS	y	COSV99363098	COSM8508961	102240860	c.864C>T	p.S288=	Substitution - coding silent	null	null	38	14:22924954-22924954	-	-	Confirmed somatic variant	null	683	NS	primary	null	ENSP00000319169.8:p.Ser288=	ENST00000324366.12:c.864C>T	14:g.22924954G>A
PRMT5	ENST00000324366.12	1914	10894	EXTERN_MELA_20140530_018	2839468	2695234	skin	face	NS	NS	malignant_melanoma	NS	NS	NS	y	COSV104575845	COSM9470214	102238288	c.1125C>T	p.S375=	Substitution - coding silent	null	null	38	14:22924344-22924344	-	-	Confirmed somatic variant	28467829	null	surgery fresh/frozen	primary	null	ENSP00000319169.8:p.Ser375=	ENST00000324366.12:c.1125C>T	14:g.22924344G>A
PRMT5	ENST00000324366.12	1914	10894	PT55	2521312	2383655	skin	NS	NS	NS	carcinoma	basal_cell_carcinoma	NS	NS	y	COSV53547385	COSM3495052	102238725	c.1124C>T	p.S375F	Substitution - Missense	null	null	38	14:22924345-22924345	-	-	Confirmed somatic variant	25759019	null	surgery fresh/frozen	NS	null	ENSP00000319169.8:p.Ser375Phe	ENST00000324366.12:c.1124C>T	14:g.22924345G>A
PRMT5	ENST00000324366.12	1914	10894	TCGA-D3-A8GM-06	2263571	2130555	skin	NS	NS	NS	malignant_melanoma	NS	NS	NS	y	COSV53547385	COSM3495052	102238725	c.1124C>T	p.S375F	Substitution - Missense	null	null	38	14:22924345-22924345	-	-	Confirmed somatic variant	null	540	NS	NS	73	ENSP00000319169.8:p.Ser375Phe	ENST00000324366.12:c.1124C>T	14:g.22924345G>A
PRMT5	ENST00000324366.12	1914	10894	TCGA-D3-A1QA-06	2121507	1995743	skin	NS	NS	NS	malignant_melanoma	NS	NS	NS	y	COSV53547385	COSM3495052	102238725	c.1124C>T	p.S375F	Substitution - Missense	null	null	38	14:22924345-22924345	-	-	Confirmed somatic variant	null	540	NS	NS	55	ENSP00000319169.8:p.Ser375Phe	ENST00000324366.12:c.1124C>T	14:g.22924345G>A
PRMT5	ENST00000324366.12	1914	10894	TCGA-3N-A9WD-06	2339959	2204942	skin	NS	NS	NS	malignant_melanoma	NS	NS	NS	y	COSV53547385	COSM3495052	102238725	c.1124C>T	p.S375F	Substitution - Missense	null	null	38	14:22924345-22924345	-	-	Confirmed somatic variant	null	540	NS	NS	82	ENSP00000319169.8:p.Ser375Phe	ENST00000324366.12:c.1124C>T	14:g.22924345G>A
PRMT5	ENST00000324366.12	1914	10894	DLD1	2301972	2167255	large_intestine	NS	NS	NS	carcinoma	adenocarcinoma	NS	NS	y	COSV53547999	COSM4622919	102238749	c.1338G>A	p.S446=	Substitution - coding silent	het	null	38	14:22924045-22924045	-	-	Variant of unknown origin	24755471	null	cell-line	NS	null	ENSP00000319169.8:p.Ser446=	ENST00000324366.12:c.1338G>A	14:g.22924045C>T
PRMT5	ENST00000324366.12	1914	10894	TCGA-EB-A553-01	2121612	1995848	skin	NS	NS	NS	malignant_melanoma	NS	NS	NS	y	COSV53547782	COSM3885864	102238671	c.1410C>T	p.S470=	Substitution - coding silent	null	null	38	14:22923126-22923126	-	-	Confirmed somatic variant	null	540	NS	NS	62	ENSP00000319169.8:p.Ser470=	ENST00000324366.12:c.1410C>T	14:g.22923126G>A
PRMT5	ENST00000324366.12	1914	10894	5-VS056-T1	2869885	2724882	skin	NS	NS	NS	carcinoma	basal_cell_carcinoma	NS	NS	y	COSV53547782	COSM3885864	102238671	c.1410C>T	p.S470=	Substitution - coding silent	null	null	38	14:22923126-22923126	-	-	Confirmed somatic variant	26950094	null	surgery fresh/frozen	NS	59	ENSP00000319169.8:p.Ser470=	ENST00000324366.12:c.1410C>T	14:g.22923126G>A
PRMT5	ENST00000324366.12	1914	10894	5-VS024-T1	2869845	2724842	skin	NS	NS	NS	carcinoma	basal_cell_carcinoma	NS	NS	y	COSV53546781	COSM3495048	102240281	c.1409C>T	p.S470F	Substitution - Missense	null	null	38	14:22923127-22923127	-	-	Confirmed somatic variant	26950094	null	surgery fresh/frozen	NS	55	ENSP00000319169.8:p.Ser470Phe	ENST00000324366.12:c.1409C>T	14:g.22923127G>A
PRMT5	ENST00000324366.12	1914	10894	TCGA-EE-A182-06	2121623	1995859	skin	NS	NS	NS	malignant_melanoma	NS	NS	NS	y	COSV53546781	COSM3495048	102240281	c.1409C>T	p.S470F	Substitution - Missense	null	null	38	14:22923127-22923127	-	-	Confirmed somatic variant	null	540	NS	NS	84	ENSP00000319169.8:p.Ser470Phe	ENST00000324366.12:c.1409C>T	14:g.22923127G>A
PRMT5	ENST00000324366.12	1914	10894	TCGA-YG-AA3O-06	2339483	2204466	skin	NS	NS	NS	malignant_melanoma	NS	NS	NS	y	COSV53546781	COSM3495048	102240281	c.1409C>T	p.S470F	Substitution - Missense	null	null	38	14:22923127-22923127	-	-	Confirmed somatic variant	null	540	NS	NS	62	ENSP00000319169.8:p.Ser470Phe	ENST00000324366.12:c.1409C>T	14:g.22923127G>A
PRMT5	ENST00000324366.12	1914	10894	IGC-04-1193	2662317	2522441	lung	NS	NS	NS	carcinoma	adenocarcinoma	NS	NS	y	COSV53544832	COSM6521335	102239085	c.1427C>T	p.S476F	Substitution - Missense	null	null	38	14:22923109-22923109	-	-	Confirmed somatic variant	27923066	null	surgery fresh/frozen	primary	null	ENSP00000319169.8:p.Ser476Phe	ENST00000324366.12:c.1427C>T	14:g.22923109G>A
PRMT5	ENST00000324366.12	1914	10894	IGC-11-1090	2662354	2522478	lung	NS	NS	NS	carcinoma	adenocarcinoma	NS	NS	y	COSV53548221	COSM6554222	102238253	c.1430C>A	p.S477Y	Substitution - Missense	null	null	38	14:22923106-22923106	-	-	Confirmed somatic variant	27923066	null	surgery fresh/frozen	primary	null	ENSP00000319169.8:p.Ser477Tyr	ENST00000324366.12:c.1430C>A	14:g.22923106G>T
PRMT5	ENST00000324366.12	1914	10894	TCGA-IR-A3LA-01	2193391	2061669	cervix	NS	NS	NS	carcinoma	squamous_cell_carcinoma	NS	NS	y	COSV53545931	COSM4845472	102238784	c.1433C>T	p.S478F	Substitution - Missense	null	null	38	14:22923103-22923103	-	-	Confirmed somatic variant	null	415	NS	NS	60	ENSP00000319169.8:p.Ser478Phe	ENST00000324366.12:c.1433C>T	14:g.22923103G>A
PRMT5	ENST00000324366.12	1914	10894	2640257	2640257	2500558	large_intestine	rectum	NS	NS	carcinoma	adenocarcinoma	NS	NS	y	COSV104575869	COSM9411019	102241108	c.1818C>T	p.S606=	Substitution - coding silent	null	null	38	14:22921000-22921000	-	-	Confirmed somatic variant	27612425	null	surgery fresh/frozen	NS	35	ENSP00000319169.8:p.Ser606=	ENST00000324366.12:c.1818C>T	14:g.22921000G>A
PRMT5	ENST00000324366.12	1914	10894	H1155	1870263	1761056	lung	NS	NS	NS	carcinoma	large_cell_neuroendocrine_carcinoma	NS	NS	y	COSV53545624	COSM1195458	102240211	c.1895C>T	p.S632L	Substitution - Missense	null	null	38	14:22920923-22920923	-	-	Variant of unknown origin	23033341	null	cell-line	NS	36	ENSP00000319169.8:p.Ser632Leu	ENST00000324366.12:c.1895C>T	14:g.22920923G>A
PRMT5	ENST00000324366.12	1914	10894	H1155	2776231	2634367	lung	NS	NS	NS	carcinoma	large_cell_carcinoma	NS	NS	y	COSV53545624	COSM1195458	102240211	c.1895C>T	p.S632L	Substitution - Missense	null	null	38	14:22920923-22920923	-	-	Variant of unknown origin	29681454	null	NS	NS	36	ENSP00000319169.8:p.Ser632Leu	ENST00000324366.12:c.1895C>T	14:g.22920923G>A
PRMT5	ENST00000324366.12	1914	10894	HN_0-064	1560516	1481966	upper_aerodigestive_tract	mouth	NS	NS	carcinoma	squamous_cell_carcinoma	NS	NS	y	COSV53549045	COSM126884	102239870	c.206C>G	p.S69*	Substitution - Nonsense	null	null	38	14:22928520-22928520	-	-	Variant of unknown origin	21798893	null	surgery fresh/frozen	primary	null	ENSP00000319169.8:p.Ser69Ter	ENST00000324366.12:c.206C>G	14:g.22928520G>C
PRMT5	ENST00000324366.12	1914	10894	TCGA-BS-A0UV-01	1783478	1687477	endometrium	NS	NS	NS	carcinoma	endometrioid_carcinoma	NS	NS	y	COSV53544901	COSM954582	102238322	c.260C>A	p.S87Y	Substitution - Missense	het	null	38	14:22928181-22928181	-	-	Variant of unknown origin	null	419	fresh/frozen - NOS	primary	55	ENSP00000319169.8:p.Ser87Tyr	ENST00000324366.12:c.260C>A	14:g.22928181G>T
PRMT5	ENST00000324366.12	1914	10894	TCGA-WJ-A86L-01	2339335	2204318	liver	NS	NS	NS	carcinoma	hepatocellular_carcinoma	NS	NS	y	COSV99362799	COSM8399152	102241360	c.87A>T	p.T29=	Substitution - coding silent	null	null	38	14:22929275-22929275	-	-	Confirmed somatic variant	null	628	NS	primary	68	ENSP00000319169.8:p.Thr29=	ENST00000324366.12:c.87A>T	14:g.22929275T>A
PRMT5	ENST00000324366.12	1914	10894	MEN0092-P	2818935	2675234	meninges	NS	NS	NS	meningioma	atypical	NS	NS	y	COSV104369846	COSM9269372	102238887	c.1242C>T	p.T414=	Substitution - coding silent	null	null	38	14:22924141-22924141	-	-	Confirmed somatic variant	28713588	null	surgery - NOS	NS	null	ENSP00000319169.8:p.Thr414=	ENST00000324366.12:c.1242C>T	14:g.22924141G>A
PRMT5	ENST00000324366.12	1914	10894	5-VS033-T1	2869854	2724851	skin	NS	NS	NS	carcinoma	basal_cell_carcinoma	NS	NS	y	COSV105083964	COSM9739627	102238565	c.1241C>T	p.T414I	Substitution - Missense	null	null	38	14:22924142-22924142	-	-	Confirmed somatic variant	26950094	null	surgery fresh/frozen	NS	73	ENSP00000319169.8:p.Thr414Ile	ENST00000324366.12:c.1241C>T	14:g.22924142G>A
PRMT5	ENST00000324366.12	1914	10894	TCGA-DI-A0WH-01	1783540	1687539	endometrium	NS	NS	NS	carcinoma	endometrioid_carcinoma	NS	NS	y	COSV53545839	COSM954564	102240351	c.1407T>C	p.T469=	Substitution - coding silent	null	null	38	14:22923129-22923129	-	-	Confirmed somatic variant	null	419	fresh/frozen - NOS	primary	64	ENSP00000319169.8:p.Thr469=	ENST00000324366.12:c.1407T>C	14:g.22923129A>G
PRMT5	ENST00000324366.12	1914	10894	TCGA-EE-A2M6-06	2121672	1995908	skin	NS	NS	NS	malignant_melanoma	NS	NS	NS	y	COSV99362709	COSM7951866	102240843	c.1773G>T	p.T591=	Substitution - coding silent	null	null	38	14:22921045-22921045	-	-	Confirmed somatic variant	null	540	NS	NS	61	ENSP00000319169.8:p.Thr591=	ENST00000324366.12:c.1773G>T	14:g.22921045C>A
PRMT5	ENST00000324366.12	1914	10894	T3658	2658293	2518452	large_intestine	NS	NS	NS	carcinoma	adenocarcinoma	NS	NS	y	COSV53544814	COSM4717881	102238386	c.1772C>T	p.T591M	Substitution - Missense	null	null	38	14:22921046-22921046	-	-	Confirmed somatic variant	27149842	null	NS	NS	83.75	ENSP00000319169.8:p.Thr591Met	ENST00000324366.12:c.1772C>T	14:g.22921046G>A
PRMT5	ENST00000324366.12	1914	10894	T3658	2296240	2161843	large_intestine	colon	transverse	NS	carcinoma	adenocarcinoma	NS	NS	y	COSV53544814	COSM4717881	102238386	c.1772C>T	p.T591M	Substitution - Missense	null	null	38	14:22921046-22921046	-	-	Confirmed somatic variant	25344691	null	NS	NS	83.75	ENSP00000319169.8:p.Thr591Met	ENST00000324366.12:c.1772C>T	14:g.22921046G>A
PRMT5	ENST00000324366.12	1914	10894	DD191_PT	2749234	2607933	stomach	gastroesophageal_junction	NS	NS	carcinoma	adenocarcinoma	NS	NS	y	COSV53544814	COSM4717881	102238386	c.1772C>T	p.T591M	Substitution - Missense	het	null	38	14:22921046-22921046	-	-	Confirmed somatic variant	29703791	null	surgery - NOS	primary	66	ENSP00000319169.8:p.Thr591Met	ENST00000324366.12:c.1772C>T	14:g.22921046G>A
PRMT5	ENST00000324366.12	1914	10894	DD191_Org	2749233	2607933	stomach	gastroesophageal_junction	NS	NS	carcinoma	adenocarcinoma	NS	NS	y	COSV53544814	COSM4717881	102238386	c.1772C>T	p.T591M	Substitution - Missense	het	null	38	14:22921046-22921046	-	-	Confirmed somatic variant	29703791	null	organoid culture	primary	66	ENSP00000319169.8:p.Thr591Met	ENST00000324366.12:c.1772C>T	14:g.22921046G>A
PRMT5	ENST00000324366.12	1914	10894	T2197	2296103	2161706	large_intestine	colon	transverse	NS	carcinoma	adenocarcinoma	NS	NS	y	COSV53546170	COSM4717885	102240144	c.240G>A	p.T80=	Substitution - coding silent	null	null	38	14:22928201-22928201	-	-	Confirmed somatic variant	25344691	null	NS	NS	67.16	ENSP00000319169.8:p.Thr80=	ENST00000324366.12:c.240G>A	14:g.22928201C>T
PRMT5	ENST00000324366.12	1914	10894	T2197	2658299	2518458	large_intestine	NS	NS	NS	carcinoma	adenocarcinoma	NS	NS	y	COSV53546170	COSM4717885	102240144	c.240G>A	p.T80=	Substitution - coding silent	null	null	38	14:22928201-22928201	-	-	Confirmed somatic variant	27149842	null	NS	NS	67.16	ENSP00000319169.8:p.Thr80=	ENST00000324366.12:c.240G>A	14:g.22928201C>T
PRMT5	ENST00000324366.12	1914	10894	587278	1766767	1671087	large_intestine	colon	NS	NS	carcinoma	adenocarcinoma	NS	NS	y	COSV53547981	COSM1222112	102238832	c.239C>T	p.T80M	Substitution - Missense	null	null	38	14:22928202-22928202	-	-	Confirmed somatic variant	22895193	null	surgery fresh/frozen	primary	null	ENSP00000319169.8:p.Thr80Met	ENST00000324366.12:c.239C>T	14:g.22928202G>A
PRMT5	ENST00000324366.12	1914	10894	TCGA-D1-A103-01	1783494	1687493	endometrium	NS	NS	NS	carcinoma	endometrioid_carcinoma	NS	NS	y	COSV53548306	COSM954572	102240523	c.734T>C	p.V245A	Substitution - Missense	het	null	38	14:22926176-22926176	-	-	Variant of unknown origin	null	419	fresh/frozen - NOS	primary	87	ENSP00000319169.8:p.Val245Ala	ENST00000324366.12:c.734T>C	14:g.22926176A>G
PRMT5	ENST00000324366.12	1914	10894	TCGA-OD-A75X-06	2185862	2054159	skin	NS	NS	NS	malignant_melanoma	NS	NS	NS	y	COSV99362992	COSM8095987	102238944	c.1074C>T	p.V358=	Substitution - coding silent	null	null	38	14:22924481-22924481	-	-	Confirmed somatic variant	null	540	NS	NS	49	ENSP00000319169.8:p.Val358=	ENST00000324366.12:c.1074C>T	14:g.22924481G>A
PRMT5	ENST00000324366.12	1914	10894	TCGA-V9-A7HT-01	2386183	2249015	kidney	NS	NS	NS	carcinoma	papillary_renal_cell_carcinoma	NS	NS	y	COSV99362702	COSM8250220	102239874	c.1073T>A	p.V358D	Substitution - Missense	null	null	38	14:22924482-22924482	-	-	Confirmed somatic variant	null	543	NS	primary	67	ENSP00000319169.8:p.Val358Asp	ENST00000324366.12:c.1073T>A	14:g.22924482A>T
PRMT5	ENST00000324366.12	1914	10894	CHEWS024	2294536	2160563	bone	NS	NS	NS	Ewings_sarcoma-peripheral_primitive_neuroectodermal_tumour	NS	NS	NS	y	COSV53547149	COSM4577767	102239683	c.1080A>G	p.V360=	Substitution - coding silent	null	null	38	14:22924389-22924389	-	-	Variant of unknown origin	25186949	null	NS	NS	16	ENSP00000319169.8:p.Val360=	ENST00000324366.12:c.1080A>G	14:g.22924389T>C
PRMT5	ENST00000324366.12	1914	10894	HKNPC-014-Tumor-SM-5PA38	2640113	2500414	upper_aerodigestive_tract	pharynx	nasopharynx	NS	carcinoma	nasopharyngeal_carcinoma	NS	NS	y	COSV53547427	COSM6449273	102241153	c.1192G>A	p.V398M	Substitution - Missense	null	null	38	14:22924277-22924277	-	-	Confirmed somatic variant	28098136	null	surgery-fixed	recurrent	41	ENSP00000319169.8:p.Val398Met	ENST00000324366.12:c.1192G>A	14:g.22924277C>T
PRMT5	ENST00000324366.12	1914	10894	CSCC-35-T	2292474	2158538	skin	head_neck	NS	NS	carcinoma	squamous_cell_carcinoma	NS	NS	y	COSV53546438	COSM4462477	102240032	c.1248C>T	p.V416=	Substitution - coding silent	het	null	38	14:22924135-22924135	-	-	Confirmed somatic variant	25303977	null	surgery fresh/frozen	primary	74	ENSP00000319169.8:p.Val416=	ENST00000324366.12:c.1248C>T	14:g.22924135G>A
PRMT5	ENST00000324366.12	1914	10894	TCGA-EE-A29W-06	2121647	1995883	skin	NS	NS	NS	malignant_melanoma	NS	NS	NS	y	COSV99362850	COSM8083446	102240781	c.1509G>T	p.V503=	Substitution - coding silent	null	null	38	14:22922812-22922812	-	-	Confirmed somatic variant	null	540	NS	NS	42	ENSP00000319169.8:p.Val503=	ENST00000324366.12:c.1509G>T	14:g.22922812C>A
PRMT5	ENST00000324366.12	1914	10894	T335135	2658230	2518389	large_intestine	NS	NS	NS	carcinoma	adenocarcinoma	NS	NS	y	COSV53548496	COSM6756291	102239075	c.1640T>C	p.V547A	Substitution - Missense	null	null	38	14:22922499-22922499	-	-	Confirmed somatic variant	27149842	null	NS	NS	85.66	ENSP00000319169.8:p.Val547Ala	ENST00000324366.12:c.1640T>C	14:g.22922499A>G
PRMT5	ENST00000324366.12	1914	10894	TCGA-EZ-7264-01	2194204	2062482	central_nervous_system	brain	NS	NS	glioma	NS	NS	NS	y	COSV53546935	COSM3968736	102240755	c.1861G>A	p.V621I	Substitution - Missense	null	null	38	14:22920957-22920957	-	-	Confirmed somatic variant	null	545	NS	NS	47	ENSP00000319169.8:p.Val621Ile	ENST00000324366.12:c.1861G>A	14:g.22920957C>T
PRMT5	ENST00000324366.12	1914	10894	TCGA-KV-A6GE-01	2194068	2062346	kidney	NS	NS	NS	carcinoma	papillary_renal_cell_carcinoma	NS	NS	y	COSV53545320	COSM3987573	102239366	c.248T>C	p.V83A	Substitution - Missense	null	null	38	14:22928193-22928193	-	-	Confirmed somatic variant	null	543	NS	NS	65	ENSP00000319169.8:p.Val83Ala	ENST00000324366.12:c.248T>C	14:g.22928193A>G
PRMT5	ENST00000324366.12	1914	10894	MOLT-4	1998457	1883529	haematopoietic_and_lymphoid_tissue	NS	NS	NS	lymphoid_neoplasm	acute_lymphoblastic_leukaemia	NS	NS	y	COSV53545769	COSM1677875	102240256	c.567G>A	p.W189*	Substitution - Nonsense	het	null	38	14:22926552-22926552	-	-	Confirmed somatic variant	23856246	null	cell-line	primary	null	ENSP00000319169.8:p.Trp189Ter	ENST00000324366.12:c.567G>A	14:g.22926552C>T
PRMT5	ENST00000324366.12	1914	10894	TCGA-D3-A3C8-06	2121530	1995766	skin	NS	NS	NS	malignant_melanoma	NS	NS	NS	y	COSV99362791	COSM8052046	102240429	c.1835G>T	p.W612L	Substitution - Missense	null	null	38	14:22920983-22920983	-	-	Confirmed somatic variant	null	540	NS	NS	58	ENSP00000319169.8:p.Trp612Leu	ENST00000324366.12:c.1835G>T	14:g.22920983C>A
PRMT5	ENST00000324366.12	1914	10894	YUOMEGA	2439351	2302192	skin	NS	NS	NS	malignant_melanoma	NS	NS	NS	y	COSV53545266	COSM5382082	102238533	c.267G>A	p.W89*	Substitution - Nonsense	het	null	38	14:22928174-22928174	-	-	Confirmed somatic variant	26214590	null	fresh/frozen - NOS	metastasis	72	ENSP00000319169.8:p.Trp89Ter	ENST00000324366.12:c.267G>A	14:g.22928174C>T
PRMT5	ENST00000324366.12	1914	10894	631060	1759412	1664160	lung	NS	NS	NS	carcinoma	small_cell_carcinoma	NS	NS	y	COSV53545685	COSM322830	102240072	c.858C>A	p.Y286*	Substitution - Nonsense	null	null	38	14:22924960-22924960	-	-	Variant of unknown origin	22941189	null	fresh/frozen - NOS	primary	null	ENSP00000319169.8:p.Tyr286Ter	ENST00000324366.12:c.858C>A	14:g.22924960G>T
PRMT5	ENST00000324366.12	1914	10894	TCGA-G4-6586-01	1651336	1566123	large_intestine	colon	ascending	NS	carcinoma	adenocarcinoma	NS	NS	y	COSV53545097	COSM1369108	102239129	c.856T>C	p.Y286H	Substitution - Missense	null	null	38	14:22924962-22924962	-	-	Confirmed somatic variant	null	376	NS	NS	73	ENSP00000319169.8:p.Tyr286His	ENST00000324366.12:c.856T>C	14:g.22924962A>G
PRMT5	ENST00000324366.12	1914	10894	TCGA-55-6968-01	1913999	1802281	lung	right_lower_lobe	NS	NS	carcinoma	adenocarcinoma	NS	NS	y	COSV53544672	COSM6140266	102238703	c.1443C>A	p.Y481*	Substitution - Nonsense	null	null	38	14:22923093-22923093	-	-	Variant of unknown origin	null	417	fresh/frozen - NOS	primary	61	ENSP00000319169.8:p.Tyr481Ter	ENST00000324366.12:c.1443C>A	14:g.22923093G>T
PRMT5	ENST00000324366.12	1914	10894	TCGA-13-0889-01	1475058	1398757	ovary	NS	NS	NS	carcinoma	serous_carcinoma	NS	NS	y	COSV99363232	COSM7514746	102240869	c.1658dup	p.Y554Lfs*3	Insertion - Frameshift	null	null	38	14:22922482-22922483	-	-	Confirmed somatic variant	21720365	331	NS	primary	75	ENSP00000319169.8:p.Tyr554LeufsTer3	ENST00000324366.12:c.1658dup	14:g.22922482dup
PRMT5	ENST00000324366.12	1914	10894	TCGA-13-0889-01	1475058	1398757	ovary	NS	NS	NS	carcinoma	serous_carcinoma	NS	NS	y	COSV99363232	COSM7514746	102240869	c.1658dup	p.Y554Lfs*3	Insertion - Frameshift	null	null	38	14:22922482-22922483	-	-	Confirmed somatic variant	null	331	NS	primary	75	ENSP00000319169.8:p.Tyr554LeufsTer3	ENST00000324366.12:c.1658dup	14:g.22922482dup
PRMT5	ENST00000324366.12	1914	10894	XP840M	2856924	2712224	kidney	NS	NS	NS	carcinoma	clear_cell_renal_cell_carcinoma	NS	NS	y	COSV105083928	COSM9521629	102240172	c.1679A>C	p.Y560S	Substitution - Missense	null	null	38	14:22922460-22922460	-	-	Confirmed somatic variant	32271170	null	surgery fresh/frozen	metastasis	null	ENSP00000319169.8:p.Tyr560Ser	ENST00000324366.12:c.1679A>C	14:g.22922460T>G

## Sheet: Mutation distribution
PRMT5 mutation distribution.
Distribution of all mutations			Distribution of coding mutations
Mutation type	Mutation counts		Tissue	Mutation counts
Intronic	99		Autonomic ganglia	0
Missense	165		Biliary tract	3
Nonsense	16		Bone	2
Silent	50		Breast	10
InDel	6		Central nervous system	4
Other	1		Cervix	4
Grand Total	337		Endometrium	19
			Esophagus	1
			Haematopoietic and lymphoid tissue	2
			Kidney	5
			Large intestine	34
			Liver	11
			Lung	31
			Meninges	1
			Ovary	10
			Pancreas	5
			Peritoneum	0
			Placenta	1
			Pleura	0
			Prostate	3
			Salivary gland	0
			Skin	54
			Small intestine	0
			Soft tissue	0
			Stomach	14
			Thyroid	3
			Upper aerodigestive tract	10
			Urinary tract	10
			Not specified	1
			Grand Total	238

## Sheet: PRMT5 coding
All PRMT5 coding mutations reported on COSMIC
GENE_NAME	ACCESSION_NUMBER	GENE_CDS_LENGTH	HGNC_ID	SAMPLE_NAME	ID_SAMPLE	ID_TUMOUR	PRIMARY_SITE	SITE_SUBTYPE_1	SITE_SUBTYPE_2	SITE_SUBTYPE_3	PRIMARY_HISTOLOGY	HISTOLOGY_SUBTYPE_1	HISTOLOGY_SUBTYPE_2	HISTOLOGY_SUBTYPE_3	GENOME_WIDE_SCREEN	GENOMIC_MUTATION_ID	LEGACY_MUTATION_ID	MUTATION_ID	MUTATION_CDS	MUTATION_AA	MUTATION_DESCRIPTION	MUTATION_ZYGOSITY	LOH	GRCH	MUTATION_GENOME_POSITION	MUTATION_STRAND	RESISTANCE_MUTATION	MUTATION_SOMATIC_STATUS	PUBMED_PMID	ID_STUDY	SAMPLE_TYPE	TUMOUR_ORIGIN	AGE	HGVSP	HGVSC	HGVSG
PRMT5	ENST00000324366.12	1914	10894	CHG-13-08087T	2634306	2494702	liver	NS	NS	NS	other	neoplasm	NS	NS	y	COSV53547956	COSM6348354	102239348	c.314C>A	p.A105E	Substitution - Missense	null	null	38	14:22928127-22928127	-	-	Confirmed somatic variant	null	660	NS	primary	46	ENSP00000319169.8:p.Ala105Glu	ENST00000324366.12:c.314C>A	14:g.22928127G>T
PRMT5	ENST00000324366.12	1914	10894	TCGA-BF-A5EQ-01	2380414	2243246	skin	NS	NS	NS	malignant_melanoma	NS	NS	NS	y	COSV99363158	COSM8054954	102241402	c.361G>A	p.A121T	Substitution - Missense	null	null	38	14:22927615-22927615	-	-	Confirmed somatic variant	null	540	NS	primary	63	ENSP00000319169.8:p.Ala121Thr	ENST00000324366.12:c.361G>A	14:g.22927615C>T
PRMT5	ENST00000324366.12	1914	10894	T3269	2658287	2518446	large_intestine	NS	NS	NS	carcinoma	adenocarcinoma	NS	NS	y	COSV53547707	COSM6756289	102238241	c.628G>A	p.A210T	Substitution - Missense	null	null	38	14:22926282-22926282	-	-	Confirmed somatic variant	27149842	null	NS	NS	69.16	ENSP00000319169.8:p.Ala210Thr	ENST00000324366.12:c.628G>A	14:g.22926282C>T
PRMT5	ENST00000324366.12	1914	10894	sysucc-1370T	2456725	2319562	large_intestine	NS	NS	NS	carcinoma	adenocarcinoma	NS	NS	y	COSV53545347	COSM183184	102240241	c.888C>A	p.A296=	Substitution - coding silent	null	null	38	14:22924930-22924930	-	-	Confirmed somatic variant	null	646	NS	primary	78	ENSP00000319169.8:p.Ala296=	ENST00000324366.12:c.888C>A	14:g.22924930G>T
PRMT5	ENST00000324366.12	1914	10894	CHG-2011-508T	2634354	2494750	liver	NS	NS	NS	other	neoplasm	NS	NS	y	COSV53546463	COSM6285337	102241431	c.4G>T	p.A2S	Substitution - Missense	null	null	38	14:22929358-22929358	-	-	Confirmed somatic variant	null	660	NS	primary	70	ENSP00000319169.8:p.Ala2Ser	ENST00000324366.12:c.4G>T	14:g.22929358C>A
PRMT5	ENST00000324366.12	1914	10894	TCGA-AP-A0LG-01	1783347	1687346	endometrium	NS	NS	NS	carcinoma	endometrioid_carcinoma	NS	NS	y	COSV53547363	COSM954570	102240514	c.1096G>A	p.A366T	Substitution - Missense	null	null	38	14:22924373-22924373	-	-	Confirmed somatic variant	null	419	fresh/frozen - NOS	primary	54	ENSP00000319169.8:p.Ala366Thr	ENST00000324366.12:c.1096G>A	14:g.22924373C>T
PRMT5	ENST00000324366.12	1914	10894	TCGA-78-7166-01	1914068	1802350	lung	right_lower_lobe	NS	NS	carcinoma	adenocarcinoma	NS	NS	y	COSV53546723	COSM6140264	102240420	c.1132G>C	p.A378P	Substitution - Missense	null	null	38	14:22924337-22924337	-	-	Variant of unknown origin	null	417	fresh/frozen - NOS	primary	84	ENSP00000319169.8:p.Ala378Pro	ENST00000324366.12:c.1132G>C	14:g.22924337C>G
PRMT5	ENST00000324366.12	1914	10894	TCGA-E1-A7YO-01	2386258	2249090	central_nervous_system	brain	NS	NS	glioma	NS	NS	NS	y	COSV99363227	COSM8260411	102241291	c.1144G>A	p.A382T	Substitution - Missense	null	null	38	14:22924325-22924325	-	-	Confirmed somatic variant	null	545	NS	primary	45	ENSP00000319169.8:p.Ala382Thr	ENST00000324366.12:c.1144G>A	14:g.22924325C>T
PRMT5	ENST00000324366.12	1914	10894	S02248_1	2480879	2343624	lung	NS	NS	NS	carcinoma	small_cell_carcinoma	NS	NS	y	COSV53544735	COSM5679473	102240021	c.1190C>G	p.A397G	Substitution - Missense	null	null	38	14:22924279-22924279	-	-	Confirmed somatic variant	26168399	null	surgery fresh/frozen	primary	67	ENSP00000319169.8:p.Ala397Gly	ENST00000324366.12:c.1190C>G	14:g.22924279G>C
PRMT5	ENST00000324366.12	1914	10894	EXTERN_MELA_20140924_131	2839485	2695251	skin	scalp	NS	NS	malignant_melanoma	NS	NS	NS	y	COSV53549150	COSM2030690	102240322	c.1190C>T	p.A397V	Substitution - Missense	null	null	38	14:22924279-22924279	-	-	Confirmed somatic variant	28467829	null	surgery fresh/frozen	primary	null	ENSP00000319169.8:p.Ala397Val	ENST00000324366.12:c.1190C>T	14:g.22924279G>A
PRMT5	ENST00000324366.12	1914	10894	T112	2658324	2518483	large_intestine	NS	NS	NS	carcinoma	adenocarcinoma	NS	NS	y	COSV53547544	COSM6756283	102241141	c.1357G>A	p.A453T	Substitution - Missense	null	null	38	14:22924026-22924026	-	-	Confirmed somatic variant	27149842	null	NS	NS	62.08	ENSP00000319169.8:p.Ala453Thr	ENST00000324366.12:c.1357G>A	14:g.22924026C>T
PRMT5	ENST00000324366.12	1914	10894	CHG-13-29153T	2634325	2494721	liver	NS	NS	NS	other	neoplasm	NS	NS	y	COSV53547834	COSM6311113	102239834	c.1418C>A	p.A473D	Substitution - Missense	null	null	38	14:22923118-22923118	-	-	Confirmed somatic variant	null	660	NS	primary	49	ENSP00000319169.8:p.Ala473Asp	ENST00000324366.12:c.1418C>A	14:g.22923118G>T
PRMT5	ENST00000324366.12	1914	10894	TCGA-50-6590-01	1780168	1684167	lung	NS	NS	NS	carcinoma	adenocarcinoma	NS	NS	y	COSV53545555	COSM552603	102240303	c.15G>T	p.A5=	Substitution - coding silent	null	null	38	14:22929347-22929347	-	-	Reported in another cancer sample as somatic	null	417	fresh/frozen - NOS	primary	72	ENSP00000319169.8:p.Ala5=	ENST00000324366.12:c.15G>T	14:g.22929347C>A
PRMT5	ENST00000324366.12	1914	10894	260211	2144497	2013715	lung	NS	NS	NS	carcinoma	squamous_cell_carcinoma	NS	NS	y	COSV53545555	COSM552603	102240303	c.15G>T	p.A5=	Substitution - coding silent	null	null	38	14:22929347-22929347	-	-	Confirmed somatic variant	22696596	null	NS	NS	47	ENSP00000319169.8:p.Ala5=	ENST00000324366.12:c.15G>T	14:g.22929347C>A
PRMT5	ENST00000324366.12	1914	10894	TCGA-85-A50Z-01	2195091	2063369	lung	NS	NS	NS	carcinoma	squamous_cell_carcinoma	NS	NS	y	COSV99362930	COSM8755183	102240834	c.1654G>A	p.A552T	Substitution - Missense	null	null	38	14:22922485-22922485	-	-	Confirmed somatic variant	null	418	NS	NS	57	ENSP00000319169.8:p.Ala552Thr	ENST00000324366.12:c.1654G>A	14:g.22922485C>T
PRMT5	ENST00000324366.12	1914	10894	TCGA-D9-A6EC-06	2262880	2129864	skin	NS	NS	NS	malignant_melanoma	NS	NS	NS	y	COSV53544802	COSM4404244	102238974	c.13G>A	p.A5T	Substitution - Missense	null	null	38	14:22929349-22929349	-	-	Confirmed somatic variant	null	540	NS	NS	56	ENSP00000319169.8:p.Ala5Thr	ENST00000324366.12:c.13G>A	14:g.22929349C>T
PRMT5	ENST00000324366.12	1914	10894	TCGA-13-0889-01	1475058	1398757	ovary	NS	NS	NS	carcinoma	serous_carcinoma	NS	NS	y	COSV99363236	COSM7513448	102240878	c.1029dup	p.C344Mfs*64	Insertion - Frameshift	null	null	38	14:22924528-22924529	-	-	Confirmed somatic variant	21720365	331	NS	primary	75	ENSP00000319169.8:p.Cys344MetfsTer64	ENST00000324366.12:c.1029dup	14:g.22924528dup
PRMT5	ENST00000324366.12	1914	10894	TCGA-13-0889-01	1475058	1398757	ovary	NS	NS	NS	carcinoma	serous_carcinoma	NS	NS	y	COSV99363236	COSM7513448	102240878	c.1029dup	p.C344Mfs*64	Insertion - Frameshift	null	null	38	14:22924528-22924529	-	-	Confirmed somatic variant	null	331	NS	primary	75	ENSP00000319169.8:p.Cys344MetfsTer64	ENST00000324366.12:c.1029dup	14:g.22924528dup
PRMT5	ENST00000324366.12	1914	10894	CHG-13-09089T	2634309	2494705	liver	NS	NS	NS	other	neoplasm	NS	NS	y	COSV53549091	COSM6253174	102240622	c.126C>A	p.C42*	Substitution - Nonsense	null	null	38	14:22928600-22928600	-	-	Confirmed somatic variant	null	660	NS	primary	67	ENSP00000319169.8:p.Cys42Ter	ENST00000324366.12:c.126C>A	14:g.22928600G>T
PRMT5	ENST00000324366.12	1914	10894	BC52-tumour	2668152	2527759	breast	NS	NS	NS	carcinoma	NS	NS	NS	y	COSV53546475	COSM6580109	102238183	c.1347C>T	p.C449=	Substitution - coding silent	het	null	38	14:22924036-22924036	-	-	Confirmed somatic variant	27535334	null	surgery fresh/frozen	metastasis	null	ENSP00000319169.8:p.Cys449=	ENST00000324366.12:c.1347C>T	14:g.22924036G>A
PRMT5	ENST00000324366.12	1914	10894	MBC_147	2662645	2522769	breast	NS	NS	NS	carcinoma	ER-PR-positive_carcinoma	NS	NS	y	COSV53546475	COSM6580109	102238183	c.1347C>T	p.C449=	Substitution - coding silent	null	null	38	14:22924036-22924036	-	-	Confirmed somatic variant	28027327	null	fresh/frozen - NOS	metastasis	null	ENSP00000319169.8:p.Cys449=	ENST00000324366.12:c.1347C>T	14:g.22924036G>A
PRMT5	ENST00000324366.12	1914	10894	SW948	2302021	2167304	large_intestine	NS	NS	NS	carcinoma	adenocarcinoma	NS	NS	y	COSV53547081	COSM2030674	102240475	c.1815C>T	p.C605=	Substitution - coding silent	het	null	38	14:22921003-22921003	-	-	Reported in another cancer sample as somatic	24755471	null	cell-line	NS	null	ENSP00000319169.8:p.Cys605=	ENST00000324366.12:c.1815C>T	14:g.22921003G>A
PRMT5	ENST00000324366.12	1914	10894	WGC074454	2549407	2410862	large_intestine	NS	NS	NS	carcinoma	adenocarcinoma	NS	NS	y	COSV53547081	COSM2030674	102240475	c.1815C>T	p.C605=	Substitution - coding silent	null	null	38	14:22921003-22921003	-	-	Confirmed somatic variant	null	646	NS	primary	27	ENSP00000319169.8:p.Cys605=	ENST00000324366.12:c.1815C>T	14:g.22921003G>A
PRMT5	ENST00000324366.12	1914	10894	TCGA-DI-A1BU-01	2198300	2066578	endometrium	NS	NS	NS	carcinoma	endometrioid_carcinoma	NS	NS	y	COSV99362818	COSM9050452	102239156	c.485A>G	p.D162G	Substitution - Missense	null	null	38	14:22926780-22926780	-	-	Confirmed somatic variant	null	419	NS	NS	55	ENSP00000319169.8:p.Asp162Gly	ENST00000324366.12:c.485A>G	14:g.22926780T>C
PRMT5	ENST00000324366.12	1914	10894	HN_62755	1560565	1482015	upper_aerodigestive_tract	larynx	NS	NS	carcinoma	squamous_cell_carcinoma	NS	NS	y	COSV53547209	COSM125595	102238979	c.496G>A	p.D166N	Substitution - Missense	null	null	38	14:22926769-22926769	-	-	Variant of unknown origin	21798893	null	surgery fresh/frozen	primary	null	ENSP00000319169.8:p.Asp166Asn	ENST00000324366.12:c.496G>A	14:g.22926769C>T
PRMT5	ENST00000324366.12	1914	10894	TCGA-EE-A2GR-06	2121667	1995903	skin	NS	NS	NS	malignant_melanoma	NS	NS	NS	y	COSV99362740	COSM8065191	102239717	c.633C>T	p.D211=	Substitution - coding silent	null	null	38	14:22926277-22926277	-	-	Confirmed somatic variant	null	540	NS	NS	78	ENSP00000319169.8:p.Asp211=	ENST00000324366.12:c.633C>T	14:g.22926277G>A
PRMT5	ENST00000324366.12	1914	10894	TCGA-D9-A4Z3-01	2121564	1995800	skin	NS	NS	NS	malignant_melanoma	NS	NS	NS	y	COSV53548645	COSM3495054	102241064	c.916G>C	p.D306H	Substitution - Missense	null	null	38	14:22924902-22924902	-	-	Confirmed somatic variant	null	540	NS	NS	73	ENSP00000319169.8:p.Asp306His	ENST00000324366.12:c.916G>C	14:g.22924902C>G
PRMT5	ENST00000324366.12	1914	10894	TCGA-E2-A14P-01	1900114	1788798	breast	NS	NS	NS	carcinoma	NS	NS	NS	y	COSV53546529	COSM432869	102238395	c.115G>C	p.D39H	Substitution - Missense	null	null	38	14:22928611-22928611	-	-	Confirmed somatic variant	null	414	fresh/frozen - NOS	primary	79	ENSP00000319169.8:p.Asp39His	ENST00000324366.12:c.115G>C	14:g.22928611C>G
PRMT5	ENST00000324366.12	1914	10894	TCGA-WE-A8ZT-06	2339469	2204452	skin	NS	NS	NS	malignant_melanoma	NS	NS	NS	y	COSV99363106	COSM8109203	102238901	c.115G>A	p.D39N	Substitution - Missense	null	null	38	14:22928611-22928611	-	-	Confirmed somatic variant	null	540	NS	NS	25	ENSP00000319169.8:p.Asp39Asn	ENST00000324366.12:c.115G>A	14:g.22928611C>T
PRMT5	ENST00000324366.12	1914	10894	TCGA-AX-A06F-01	2198328	2066606	endometrium	NS	NS	NS	carcinoma	endometrioid_carcinoma	NS	NS	y	COSV99363120	COSM8978070	102239476	c.1326C>T	p.D442=	Substitution - coding silent	null	null	38	14:22924057-22924057	-	-	Confirmed somatic variant	null	419	NS	NS	59	ENSP00000319169.8:p.Asp442=	ENST00000324366.12:c.1326C>T	14:g.22924057G>A
PRMT5	ENST00000324366.12	1914	10894	TCGA-KQ-A41N-01	2457399	2320236	urinary_tract	bladder	NS	NS	carcinoma	NS	NS	NS	y	COSV53547291	COSM7140104	102238988	c.1324G>T	p.D442Y	Substitution - Missense	null	null	38	14:22924059-22924059	-	-	Confirmed somatic variant	null	413	NS	primary	73	ENSP00000319169.8:p.Asp442Tyr	ENST00000324366.12:c.1324G>T	14:g.22924059C>A
PRMT5	ENST00000324366.12	1914	10894	TCGA-23-1022-01	1474814	1398513	ovary	NS	NS	NS	carcinoma	serous_carcinoma	NS	NS	y	COSV99362694	COSM7511899	102238651	c.1351G>C	p.D451H	Substitution - Missense	null	null	38	14:22924032-22924032	-	-	Confirmed somatic variant	21720365	331	NS	primary	67	ENSP00000319169.8:p.Asp451His	ENST00000324366.12:c.1351G>C	14:g.22924032C>G
PRMT5	ENST00000324366.12	1914	10894	TCGA-23-1022-01	1474814	1398513	ovary	NS	NS	NS	carcinoma	serous_carcinoma	NS	NS	y	COSV99362694	COSM7511899	102238651	c.1351G>C	p.D451H	Substitution - Missense	null	null	38	14:22924032-22924032	-	-	Confirmed somatic variant	null	331	NS	primary	67	ENSP00000319169.8:p.Asp451His	ENST00000324366.12:c.1351G>C	14:g.22924032C>G
PRMT5	ENST00000324366.12	1914	10894	TCGA-ER-A196-01	2121708	1995944	skin	NS	NS	NS	malignant_melanoma	NS	NS	NS	y	COSV99362831	COSM8048454	102238262	c.1579G>T	p.D527Y	Substitution - Missense	null	null	38	14:22922742-22922742	-	-	Confirmed somatic variant	null	540	NS	NS	64	ENSP00000319169.8:p.Asp527Tyr	ENST00000324366.12:c.1579G>T	14:g.22922742C>A
PRMT5	ENST00000324366.12	1914	10894	TCGA-VQ-A8P2-01	2339964	2204947	stomach	NS	NS	NS	carcinoma	adenocarcinoma	NS	NS	y	COSV99362959	COSM8219981	102238812	c.1591G>A	p.D531N	Substitution - Missense	null	null	38	14:22922548-22922548	-	-	Confirmed somatic variant	null	541	NS	primary	68	ENSP00000319169.8:p.Asp531Asn	ENST00000324366.12:c.1591G>A	14:g.22922548C>T
PRMT5	ENST00000324366.12	1914	10894	CHG-13-08087T	2634306	2494702	liver	NS	NS	NS	other	neoplasm	NS	NS	y	COSV53547925	COSM6346426	102239328	c.1686C>A	p.D562E	Substitution - Missense	null	null	38	14:22922453-22922453	-	-	Confirmed somatic variant	null	660	NS	primary	46	ENSP00000319169.8:p.Asp562Glu	ENST00000324366.12:c.1686C>A	14:g.22922453G>T
PRMT5	ENST00000324366.12	1914	10894	MTP9_T2	2875790	2730352	pancreas	NS	NS	NS	carcinoma	ductal_carcinoma	NS	NS	y	COSV105083874	COSM9861159	102239411	c.1684G>T	p.D562Y	Substitution - Missense	null	null	38	14:22922455-22922455	-	-	Confirmed somatic variant	32796935	null	surgery-fixed	NS	71	ENSP00000319169.8:p.Asp562Tyr	ENST00000324366.12:c.1684G>T	14:g.22922455C>A
PRMT5	ENST00000324366.12	1914	10894	MTP9_T1	2875789	2730351	pancreas	NS	NS	NS	other	dysplasia-in_situ_neoplasm	NS	NS	y	COSV105083874	COSM9861159	102239411	c.1684G>T	p.D562Y	Substitution - Missense	null	null	38	14:22922455-22922455	-	-	Confirmed somatic variant	32796935	null	surgery-fixed	NS	71	ENSP00000319169.8:p.Asp562Tyr	ENST00000324366.12:c.1684G>T	14:g.22922455C>A
PRMT5	ENST00000324366.12	1914	10894	TCGA-AP-A0LM-01	1783352	1687351	endometrium	NS	NS	NS	carcinoma	endometrioid_carcinoma	NS	NS	y	COSV99363220	COSM9022290	102240710	c.277G>T	p.D93Y	Substitution - Missense	null	null	38	14:22928164-22928164	-	-	Confirmed somatic variant	null	419	fresh/frozen - NOS	primary	33	ENSP00000319169.8:p.Asp93Tyr	ENST00000324366.12:c.277G>T	14:g.22928164C>A
PRMT5	ENST00000324366.12	1914	10894	TCGA-AN-A046-01	2187824	2056102	breast	NS	NS	NS	carcinoma	NS	NS	NS	y	COSV53545570	COSM3814506	102238520	c.507G>A	p.E169=	Substitution - coding silent	null	null	38	14:22926758-22926758	-	-	Confirmed somatic variant	null	414	NS	NS	68	ENSP00000319169.8:p.Glu169=	ENST00000324366.12:c.507G>A	14:g.22926758C>T
PRMT5	ENST00000324366.12	1914	10894	T62	2658356	2518515	large_intestine	NS	NS	NS	carcinoma	adenocarcinoma	NS	NS	y	COSV53547250	COSM6756299	102239357	c.546G>A	p.E182=	Substitution - coding silent	null	null	38	14:22926719-22926719	-	-	Confirmed somatic variant	27149842	null	NS	NS	73.75	ENSP00000319169.8:p.Glu182=	ENST00000324366.12:c.546G>A	14:g.22926719C>T
PRMT5	ENST00000324366.12	1914	10894	TCGA-AN-A046-01	2187824	2056102	breast	NS	NS	NS	carcinoma	NS	NS	NS	y	COSV99362842	COSM7689061	102238510	c.549G>T	p.E183D	Substitution - Missense	null	null	38	14:22926716-22926716	-	-	Confirmed somatic variant	null	414	NS	NS	68	ENSP00000319169.8:p.Glu183Asp	ENST00000324366.12:c.549G>T	14:g.22926716C>A
PRMT5	ENST00000324366.12	1914	10894	TCGA-CF-A27C-01	1898086	1786770	urinary_tract	bladder	NS	NS	carcinoma	NS	NS	NS	y	COSV53547006	COSM1300497	102238422	c.73G>A	p.E25K	Substitution - Missense	null	null	38	14:22929289-22929289	-	-	Confirmed somatic variant	null	413	fresh/frozen - NOS	primary	52	ENSP00000319169.8:p.Glu25Lys	ENST00000324366.12:c.73G>A	14:g.22929289C>T
PRMT5	ENST00000324366.12	1914	10894	G-2A	2746114	2604817	large_intestine	NS	NS	NS	carcinoma	adenocarcinoma	NS	NS	y	COSV53545368	COSM7292706	102239007	c.975A>T	p.E325D	Substitution - Missense	null	null	38	14:22924674-22924674	-	-	Confirmed somatic variant	null	646	NS	primary	23	ENSP00000319169.8:p.Glu325Asp	ENST00000324366.12:c.975A>T	14:g.22924674T>A
PRMT5	ENST00000324366.12	1914	10894	TCGA-RS-A6TO-01	2385802	2248634	upper_aerodigestive_tract	head_neck	NS	NS	carcinoma	squamous_cell_carcinoma	NS	NS	y	COSV99363009	COSM8354125	102238272	c.1054G>C	p.E352Q	Substitution - Missense	null	null	38	14:22924501-22924501	-	-	Confirmed somatic variant	null	627	NS	primary	82	ENSP00000319169.8:p.Glu352Gln	ENST00000324366.12:c.1054G>C	14:g.22924501C>G
PRMT5	ENST00000324366.12	1914	10894	TCGA-B5-A0K3-01	1783393	1687392	endometrium	NS	NS	NS	carcinoma	endometrioid_carcinoma	NS	NS	y	COSV53546921	COSM954566	102240745	c.1204G>C	p.E402Q	Substitution - Missense	null	null	38	14:22924179-22924179	-	-	Confirmed somatic variant	null	419	fresh/frozen - NOS	primary	62	ENSP00000319169.8:p.Glu402Gln	ENST00000324366.12:c.1204G>C	14:g.22924179C>G
PRMT5	ENST00000324366.12	1914	10894	TCGA-BP-5176-01	1779945	1683944	kidney	NS	NS	NS	carcinoma	clear_cell_renal_cell_carcinoma	NS	NS	y	COSV53545236	COSM469808	102241236	c.1223A>T	p.E408V	Substitution - Missense	hom	null	38	14:22924160-22924160	-	-	Variant of unknown origin	null	416	fresh/frozen - NOS	primary	78	ENSP00000319169.8:p.Glu408Val	ENST00000324366.12:c.1223A>T	14:g.22924160T>A
PRMT5	ENST00000324366.12	1914	10894	FFPE-16	2818011	2674310	pancreas	NS	NS	NS	carcinoma	acinar_carcinoma	NS	NS	y	COSV104369845	COSM9275471	102240937	c.158A>T	p.E53V	Substitution - Missense	het	null	38	14:22928568-22928568	-	-	Confirmed somatic variant	29109526	null	surgery-fixed	primary	null	ENSP00000319169.8:p.Glu53Val	ENST00000324366.12:c.158A>T	14:g.22928568T>A
PRMT5	ENST00000324366.12	1914	10894	TCGA-D7-A6EY-01	2262884	2129868	stomach	NS	NS	NS	carcinoma	adenocarcinoma	NS	NS	y	COSV99363154	COSM8172293	102240765	c.1629G>T	p.E543D	Substitution - Missense	null	null	38	14:22922510-22922510	-	-	Confirmed somatic variant	null	541	NS	primary	72	ENSP00000319169.8:p.Glu543Asp	ENST00000324366.12:c.1629G>T	14:g.22922510C>A
PRMT5	ENST00000324366.12	1914	10894	TCGA-19-5956-01	2178192	2046490	central_nervous_system	brain	NS	NS	glioma	astrocytoma_Grade_IV	glioblastoma_multiforme	NS	y	COSV99363070	COSM7474718	102238451	c.1842G>A	p.E614=	Substitution - coding silent	null	null	38	14:22920976-22920976	-	-	Confirmed somatic variant	null	329	NS	NS	53	ENSP00000319169.8:p.Glu614=	ENST00000324366.12:c.1842G>A	14:g.22920976C>T
PRMT5	ENST00000324366.12	1914	10894	TCGA-78-7536-01	1914072	1802354	lung	right_upper_lobe	NS	NS	carcinoma	adenocarcinoma	NS	NS	y	COSV53544943	COSM6140268	102239700	c.1842G>T	p.E614D	Substitution - Missense	null	null	38	14:22920976-22920976	-	-	Variant of unknown origin	null	417	fresh/frozen - NOS	primary	69	ENSP00000319169.8:p.Glu614Asp	ENST00000324366.12:c.1842G>T	14:g.22920976C>A
PRMT5	ENST00000324366.12	1914	10894	CSCC-6-T	2292459	2158523	skin	head_neck	NS	NS	carcinoma	squamous_cell_carcinoma	NS	NS	y	COSV53546379	COSM4571004	102238733	c.364T>A	p.F122I	Substitution - Missense	het	null	38	14:22927612-22927612	-	-	Confirmed somatic variant	25303977	null	surgery fresh/frozen	primary	64	ENSP00000319169.8:p.Phe122Ile	ENST00000324366.12:c.364T>A	14:g.22927612A>T
PRMT5	ENST00000324366.12	1914	10894	5-VS038-T1	2869868	2724865	skin	NS	NS	NS	carcinoma	basal_cell_carcinoma	NS	NS	y	COSV105083927	COSM9771314	102241195	c.708C>T	p.F236=	Substitution - coding silent	null	null	38	14:22926202-22926202	-	-	Confirmed somatic variant	26950094	null	surgery fresh/frozen	NS	70	ENSP00000319169.8:p.Phe236=	ENST00000324366.12:c.708C>T	14:g.22926202G>A
PRMT5	ENST00000324366.12	1914	10894	TCGA-C5-A1ML-01	2339552	2204535	cervix	NS	NS	NS	carcinoma	squamous_cell_carcinoma	NS	NS	y	COSV53545591	COSM4837479	102239636	c.792C>T	p.F264=	Substitution - coding silent	null	null	38	14:22925026-22925026	-	-	Confirmed somatic variant	null	415	NS	primary	49	ENSP00000319169.8:p.Phe264=	ENST00000324366.12:c.792C>T	14:g.22925026G>A
PRMT5	ENST00000324366.12	1914	10894	TCGA-BR-6452-01	2197940	2066218	stomach	NS	NS	NS	carcinoma	adenocarcinoma	NS	NS	y	COSV53546573	COSM4049925	102240435	c.829T>C	p.F277L	Substitution - Missense	null	null	38	14:22924989-22924989	-	-	Confirmed somatic variant	null	541	NS	NS	78	ENSP00000319169.8:p.Phe277Leu	ENST00000324366.12:c.829T>C	14:g.22924989A>G
PRMT5	ENST00000324366.12	1914	10894	TCGA-DK-A6B6-01	2193227	2061505	urinary_tract	bladder	NS	NS	carcinoma	NS	NS	NS	y	COSV53548696	COSM7096079	102239999	c.1731C>T	p.F577=	Substitution - coding silent	null	null	38	14:22922206-22922206	-	-	Confirmed somatic variant	null	413	NS	NS	57	ENSP00000319169.8:p.Phe577=	ENST00000324366.12:c.1731C>T	14:g.22922206G>A
PRMT5	ENST00000324366.12	1914	10894	PD_01	2688657	2547639	skin	shoulder	NS	NS	carcinoma	squamous_cell_carcinoma	NS	NS	y	COSV53545134	COSM6868533	102240815	c.340G>T	p.G114C	Substitution - Missense	het	null	38	14:22927636-22927636	-	-	Confirmed somatic variant	24662767	null	surgery fresh/frozen	NS	71	ENSP00000319169.8:p.Gly114Cys	ENST00000324366.12:c.340G>T	14:g.22927636C>A
PRMT5	ENST00000324366.12	1914	10894	LICA-CN-HCC082T	2634129	2494525	liver	NS	NS	NS	other	neoplasm	NS	NS	y	COSV53545738	COSM5816335	102240196	c.352G>A	p.G118S	Substitution - Missense	null	null	38	14:22927624-22927624	-	-	Confirmed somatic variant	null	660	NS	primary	48	ENSP00000319169.8:p.Gly118Ser	ENST00000324366.12:c.352G>A	14:g.22927624C>T
PRMT5	ENST00000324366.12	1914	10894	TCGA-A7-A13E-01	2187872	2056150	breast	NS	NS	NS	carcinoma	NS	NS	NS	y	COSV53545084	COSM3814509	102239320	c.31G>T	p.G11W	Substitution - Missense	null	null	38	14:22929331-22929331	-	-	Confirmed somatic variant	null	414	NS	NS	62	ENSP00000319169.8:p.Gly11Trp	ENST00000324366.12:c.31G>T	14:g.22929331C>A
PRMT5	ENST00000324366.12	1914	10894	Thyroid-CN-WZ030T	2635091	2495487	thyroid	NS	NS	NS	carcinoma	NS	NS	NS	y	COSV53544920	COSM6432416	102239749	c.433G>T	p.G145C	Substitution - Missense	null	null	38	14:22927543-22927543	-	-	Confirmed somatic variant	null	676	NS	primary	44	ENSP00000319169.8:p.Gly145Cys	ENST00000324366.12:c.433G>T	14:g.22927543C>A
PRMT5	ENST00000324366.12	1914	10894	W3T	2745040	2603743	thyroid	NS	NS	NS	carcinoma	NS	NS	NS	y	COSV53544920	COSM6432416	102239749	c.433G>T	p.G145C	Substitution - Missense	null	null	38	14:22927543-22927543	-	-	Confirmed somatic variant	null	676	NS	primary	44	ENSP00000319169.8:p.Gly145Cys	ENST00000324366.12:c.433G>T	14:g.22927543C>A
PRMT5	ENST00000324366.12	1914	10894	IGC-12-1080	2662360	2522484	lung	NS	NS	NS	carcinoma	adenocarcinoma	NS	NS	y	COSV53547268	COSM6538045	102241172	c.49G>C	p.G17R	Substitution - Missense	null	null	38	14:22929313-22929313	-	-	Confirmed somatic variant	27923066	null	surgery fresh/frozen	primary	null	ENSP00000319169.8:p.Gly17Arg	ENST00000324366.12:c.49G>C	14:g.22929313C>G
PRMT5	ENST00000324366.12	1914	10894	5	2239200	2106732	biliary_tract	bile_duct	NS	NS	carcinoma	adenocarcinoma	NS	NS	y	COSV53545042	COSM4333331	102240309	c.1093G>A	p.G365R	Substitution - Missense	null	null	38	14:22924376-22924376	-	-	Confirmed somatic variant	24550739	null	fresh/frozen - NOS	NS	50	ENSP00000319169.8:p.Gly365Arg	ENST00000324366.12:c.1093G>A	14:g.22924376C>T
PRMT5	ENST00000324366.12	1914	10894	TCGA-CH-5771-01	1797175	1698922	prostate	NS	NS	NS	carcinoma	adenocarcinoma	NS	NS	y	COSV53548037	COSM1128292	102238720	c.111G>T	p.G37=	Substitution - coding silent	null	null	38	14:22928615-22928615	-	-	Confirmed somatic variant	null	435	fresh/frozen - NOS	primary	63	ENSP00000319169.8:p.Gly37=	ENST00000324366.12:c.111G>T	14:g.22928615C>A
PRMT5	ENST00000324366.12	1914	10894	T593	2658231	2518390	large_intestine	NS	NS	NS	carcinoma	adenocarcinoma	NS	NS	y	COSV53548514	COSM6756297	102239099	c.1314C>T	p.G438=	Substitution - coding silent	null	null	38	14:22924069-22924069	-	-	Confirmed somatic variant	27149842	null	NS	NS	67.5	ENSP00000319169.8:p.Gly438=	ENST00000324366.12:c.1314C>T	14:g.22924069G>A
PRMT5	ENST00000324366.12	1914	10894	TCGA-AA-3864-01	1651060	1565847	large_intestine	caecum	NS	NS	carcinoma	adenocarcinoma	NS	NS	y	COSV99362787	COSM7590986	102239047	c.1396G>A	p.G466R	Substitution - Missense	null	null	38	14:22923140-22923140	-	-	Confirmed somatic variant	null	376	NS	NS	71	ENSP00000319169.8:p.Gly466Arg	ENST00000324366.12:c.1396G>A	14:g.22923140C>T
PRMT5	ENST00000324366.12	1914	10894	CHCOSK004	2779627	2637647	biliary_tract	bile_duct	NS	NS	carcinoma	NS	NS	NS	y	COSV99362787	COSM7590986	102239047	c.1396G>A	p.G466R	Substitution - Missense	null	null	38	14:22923140-22923140	-	-	Confirmed somatic variant	27267998	null	surgery-fixed	NS	31	ENSP00000319169.8:p.Gly466Arg	ENST00000324366.12:c.1396G>A	14:g.22923140C>T
PRMT5	ENST00000324366.12	1914	10894	GC13	2896794	2751142	placenta	NS	NS	NS	choriocarcinoma	NS	NS	NS	y	COSV105863809	COSM9956648	102238579	c.1397G>T	p.G466V	Substitution - Missense	null	null	38	14:22923139-22923139	-	-	Confirmed somatic variant	33319857	null	surgery-fixed	metastasis	39	ENSP00000319169.8:p.Gly466Val	ENST00000324366.12:c.1397G>T	14:g.22923139C>A
PRMT5	ENST00000324366.12	1914	10894	TCGA-55-6979-01	1914006	1802288	lung	right_upper_lobe	NS	NS	carcinoma	adenocarcinoma	NS	NS	y	COSV99362747	COSM7773062	102240225	c.1396G>T	p.G466W	Substitution - Missense	null	null	38	14:22923140-22923140	-	-	Confirmed somatic variant	null	417	fresh/frozen - NOS	primary	59	ENSP00000319169.8:p.Gly466Trp	ENST00000324366.12:c.1396G>T	14:g.22923140C>A
PRMT5	ENST00000324366.12	1914	10894	QC2-05-T2	2462788	2325625	haematopoietic_and_lymphoid_tissue	NS	NS	NS	lymphoid_neoplasm	diffuse_large_B_cell_lymphoma	NS	NS	y	COSV53548603	COSM5652003	102239542	c.1889del	p.G630Afs*38	Deletion - Frameshift	null	null	38	14:22920930-22920930	-	-	Confirmed somatic variant	26647218	null	surgery-fixed	recurrent	null	ENSP00000319169.8:p.Gly630AlafsTer38	ENST00000324366.12:c.1889del	14:g.22920930del
PRMT5	ENST00000324366.12	1914	10894	TCGA-55-5899-01	1780182	1684181	lung	NS	NS	NS	carcinoma	adenocarcinoma	NS	NS	y	COSV53547613	COSM6075576	102239464	c.190G>T	p.G64C	Substitution - Missense	null	null	38	14:22928536-22928536	-	-	Variant of unknown origin	null	417	fresh/frozen - NOS	primary	58	ENSP00000319169.8:p.Gly64Cys	ENST00000324366.12:c.190G>T	14:g.22928536C>A
PRMT5	ENST00000324366.12	1914	10894	279	2748251	2606954	stomach	NS	NS	NS	carcinoma	NS	NS	NS	y	COSV99362933	COSM8502803	102238935	c.223G>A	p.G75R	Substitution - Missense	null	null	38	14:22928503-22928503	-	-	Confirmed somatic variant	null	683	NS	primary	null	ENSP00000319169.8:p.Gly75Arg	ENST00000324366.12:c.223G>A	14:g.22928503C>T
PRMT5	ENST00000324366.12	1914	10894	16T	2139251	2008779	upper_aerodigestive_tract	mouth	gingiva	NS	carcinoma	squamous_cell_carcinoma	NS	NS	y	COSV53545309	COSM3711480	102238409	c.20G>T	p.G7V	Substitution - Missense	null	null	38	14:22929342-22929342	-	-	Confirmed somatic variant	24292195	null	NS	NS	null	ENSP00000319169.8:p.Gly7Val	ENST00000324366.12:c.20G>T	14:g.22929342C>A
PRMT5	ENST00000324366.12	1914	10894	OSCC-GB_00160111	2121055	1995291	upper_aerodigestive_tract	mouth	NS	NS	carcinoma	NS	NS	NS	y	COSV53545309	COSM3711480	102238409	c.20G>T	p.G7V	Substitution - Missense	null	null	38	14:22929342-22929342	-	-	Confirmed somatic variant	null	539	NS	NS	null	ENSP00000319169.8:p.Gly7Val	ENST00000324366.12:c.20G>T	14:g.22929342C>A
PRMT5	ENST00000324366.12	1914	10894	2834134	2834134	2689918	skin	mucosal	female_genital_tract_(site_indeterminate)	NS	malignant_melanoma	NS	NS	NS	y	COSV104575897	COSM9336679	102239756	c.19G>T	p.G7W	Substitution - Missense	null	null	38	14:22929343-22929343	-	-	Variant of unknown origin	28296713	null	surgery - NOS	NS	49	ENSP00000319169.8:p.Gly7Trp	ENST00000324366.12:c.19G>T	14:g.22929343C>A
PRMT5	ENST00000324366.12	1914	10894	PD6746a	1503038	1425917	bone	pelvis	NS	NS	chondrosarcoma	central	NS	NS	y	COSV53549035	COSM1637533	102239865	c.23del	p.G8Vfs*13	Deletion - Frameshift	null	null	38	14:22929343-22929343	-	-	Confirmed somatic variant	23770606	486	surgery fresh/frozen	primary	71	ENSP00000319169.8:p.Gly8ValfsTer13	ENST00000324366.12:c.23del	14:g.22929343del
PRMT5	ENST00000324366.12	1914	10894	TCGA-4Z-AA7Y-01	2339779	2204762	urinary_tract	bladder	NS	NS	carcinoma	NS	NS	NS	y	COSV53545510	COSM432867	102239577	c.646C>T	p.H216Y	Substitution - Missense	null	null	38	14:22926264-22926264	-	-	Confirmed somatic variant	null	413	NS	primary	60	ENSP00000319169.8:p.His216Tyr	ENST00000324366.12:c.646C>T	14:g.22926264G>A
PRMT5	ENST00000324366.12	1914	10894	TCGA-A8-A09X-01	1899732	1788416	breast	NS	NS	NS	carcinoma	NS	NS	NS	y	COSV53545510	COSM432867	102239577	c.646C>T	p.H216Y	Substitution - Missense	null	null	38	14:22926264-22926264	-	-	Confirmed somatic variant	null	414	fresh/frozen - NOS	primary	62	ENSP00000319169.8:p.His216Tyr	ENST00000324366.12:c.646C>T	14:g.22926264G>A
PRMT5	ENST00000324366.12	1914	10894	TCGA-04-1649-01	1731126	1637092	ovary	NS	NS	NS	carcinoma	serous_carcinoma	NS	NS	y	COSV99362829	COSM7515355	102238309	c.749A>T	p.H250L	Substitution - Missense	null	null	38	14:22926161-22926161	-	-	Confirmed somatic variant	21720365	331	NS	primary	74	ENSP00000319169.8:p.His250Leu	ENST00000324366.12:c.749A>T	14:g.22926161T>A
PRMT5	ENST00000324366.12	1914	10894	TCGA-04-1649-01	1731126	1637092	ovary	NS	NS	NS	carcinoma	serous_carcinoma	NS	NS	y	COSV99362829	COSM7515355	102238309	c.749A>T	p.H250L	Substitution - Missense	null	null	38	14:22926161-22926161	-	-	Confirmed somatic variant	null	331	NS	primary	74	ENSP00000319169.8:p.His250Leu	ENST00000324366.12:c.749A>T	14:g.22926161T>A
PRMT5	ENST00000324366.12	1914	10894	TCGA-FS-A1ZS-06	2121768	1996004	skin	NS	NS	NS	malignant_melanoma	NS	NS	NS	y	COSV53545211	COSM3495050	102241132	c.1365C>T	p.H455=	Substitution - coding silent	null	null	38	14:22924018-22924018	-	-	Confirmed somatic variant	null	540	NS	NS	54	ENSP00000319169.8:p.His455=	ENST00000324366.12:c.1365C>T	14:g.22924018G>A
PRMT5	ENST00000324366.12	1914	10894	TCGA-FD-A3SR-01	2193257	2061535	urinary_tract	bladder	NS	NS	carcinoma	NS	NS	NS	y	COSV53547655	COSM3793574	102238169	c.996C>G	p.I332M	Substitution - Missense	null	null	38	14:22924653-22924653	-	-	Confirmed somatic variant	null	413	NS	NS	68	ENSP00000319169.8:p.Ile332Met	ENST00000324366.12:c.996C>G	14:g.22924653G>C
PRMT5	ENST00000324366.12	1914	10894	100	2748072	2606775	stomach	NS	NS	NS	carcinoma	NS	NS	NS	y	COSV99363191	COSM8558792	102241050	c.994A>G	p.I332V	Substitution - Missense	null	null	38	14:22924655-22924655	-	-	Confirmed somatic variant	null	683	NS	primary	null	ENSP00000319169.8:p.Ile332Val	ENST00000324366.12:c.994A>G	14:g.22924655T>C
PRMT5	ENST00000324366.12	1914	10894	CPCG0117-F1	2340225	2205208	prostate	NS	NS	NS	carcinoma	adenocarcinoma	NS	NS	y	COSV53546958	COSM4966391	102239533	c.775A>G	p.K259E	Substitution - Missense	null	null	38	14:22926135-22926135	-	-	Confirmed somatic variant	null	537	NS	primary	null	ENSP00000319169.8:p.Lys259Glu	ENST00000324366.12:c.775A>G	14:g.22926135T>C
PRMT5	ENST00000324366.12	1914	10894	TCGA-6A-AB49-01	2340064	2205047	lung	NS	NS	NS	carcinoma	squamous_cell_carcinoma	NS	NS	y	COSV99362839	COSM8776105	102240472	c.1828A>T	p.K610*	Substitution - Nonsense	null	null	38	14:22920990-22920990	-	-	Confirmed somatic variant	null	418	NS	primary	73	ENSP00000319169.8:p.Lys610Ter	ENST00000324366.12:c.1828A>T	14:g.22920990T>A
PRMT5	ENST00000324366.12	1914	10894	TCGA-EE-A2GN-06	2121664	1995900	skin	NS	NS	NS	malignant_melanoma	NS	NS	NS	y	COSV99362826	COSM8063891	102239660	c.367C>A	p.L123M	Substitution - Missense	null	null	38	14:22927609-22927609	-	-	Confirmed somatic variant	null	540	NS	NS	67	ENSP00000319169.8:p.Leu123Met	ENST00000324366.12:c.367C>A	14:g.22927609G>T
PRMT5	ENST00000324366.12	1914	10894	TCGA-IR-A3LL-01	2193392	2061670	cervix	NS	NS	NS	carcinoma	squamous_cell_carcinoma	NS	NS	y	COSV99362998	COSM8657617	102240607	c.376C>A	p.L126I	Substitution - Missense	null	null	38	14:22927600-22927600	-	-	Confirmed somatic variant	null	415	NS	NS	60	ENSP00000319169.8:p.Leu126Ile	ENST00000324366.12:c.376C>A	14:g.22927600G>T
PRMT5	ENST00000324366.12	1914	10894	T3640	2658240	2518399	large_intestine	NS	NS	NS	carcinoma	adenocarcinoma	NS	NS	y	COSV53544716	COSM6756293	102239033	c.487C>A	p.L163M	Substitution - Missense	null	null	38	14:22926778-22926778	-	-	Confirmed somatic variant	27149842	null	NS	NS	71.5	ENSP00000319169.8:p.Leu163Met	ENST00000324366.12:c.487C>A	14:g.22926778G>T
PRMT5	ENST00000324366.12	1914	10894	TCGA-EE-A2GR-06	2121667	1995903	skin	NS	NS	NS	malignant_melanoma	NS	NS	NS	y	COSV99362736	COSM8064848	102239709	c.634C>T	p.L212F	Substitution - Missense	null	null	38	14:22926276-22926276	-	-	Confirmed somatic variant	null	540	NS	NS	78	ENSP00000319169.8:p.Leu212Phe	ENST00000324366.12:c.634C>T	14:g.22926276G>A
PRMT5	ENST00000324366.12	1914	10894	HN_62810	1560568	1482018	upper_aerodigestive_tract	pharynx	oropharynx	NS	carcinoma	squamous_cell_carcinoma	NS	NS	y	COSV53545256	COSM125594	102238226	c.736C>T	p.L246F	Substitution - Missense	null	null	38	14:22926174-22926174	-	-	Reported in another cancer sample as somatic	21798893	null	surgery fresh/frozen	primary	null	ENSP00000319169.8:p.Leu246Phe	ENST00000324366.12:c.736C>T	14:g.22926174G>A
PRMT5	ENST00000324366.12	1914	10894	TCGA-CN-5374-01	2193505	2061783	upper_aerodigestive_tract	head_neck	NS	NS	carcinoma	squamous_cell_carcinoma	NS	NS	y	COSV53545256	COSM125594	102238226	c.736C>T	p.L246F	Substitution - Missense	null	null	38	14:22926174-22926174	-	-	Confirmed somatic variant	null	627	NS	NS	56	ENSP00000319169.8:p.Leu246Phe	ENST00000324366.12:c.736C>T	14:g.22926174G>A
PRMT5	ENST00000324366.12	1914	10894	TCGA-C8-A12Q-01	1900002	1788686	breast	NS	NS	NS	carcinoma	NS	NS	NS	y	COSV53546511	COSM6500545	102240498	c.759C>T	p.L253=	Substitution - coding silent	null	null	38	14:22926151-22926151	-	-	Confirmed somatic variant	null	414	fresh/frozen - NOS	primary	78	ENSP00000319169.8:p.Leu253=	ENST00000324366.12:c.759C>T	14:g.22926151G>A
PRMT5	ENST00000324366.12	1914	10894	TCGA-BG-A221-01	2198482	2066760	endometrium	NS	NS	NS	carcinoma	endometrioid_carcinoma	NS	NS	y	COSV99362781	COSM8867824	102241366	c.841C>A	p.L281I	Substitution - Missense	null	null	38	14:22924977-22924977	-	-	Confirmed somatic variant	null	419	NS	NS	84	ENSP00000319169.8:p.Leu281Ile	ENST00000324366.12:c.841C>A	14:g.22924977G>T
PRMT5	ENST00000324366.12	1914	10894	TCGA-AA-A010-01	1651109	1565896	large_intestine	colon	transverse	NS	carcinoma	adenocarcinoma	NS	NS	y	COSV53544761	COSM284280	102239934	c.897C>A	p.L299=	Substitution - coding silent	null	null	38	14:22924921-22924921	-	-	Confirmed somatic variant	22810696	376	NS	NS	46	ENSP00000319169.8:p.Leu299=	ENST00000324366.12:c.897C>A	14:g.22924921G>T
PRMT5	ENST00000324366.12	1914	10894	TCGA-BH-A18G-01	2187796	2056074	breast	NS	NS	NS	carcinoma	NS	NS	NS	y	COSV53548148	COSM3814504	102238426	c.944T>C	p.L315P	Substitution - Missense	null	null	38	14:22924705-22924705	-	-	Confirmed somatic variant	null	414	NS	NS	81	ENSP00000319169.8:p.Leu315Pro	ENST00000324366.12:c.944T>C	14:g.22924705A>G
PRMT5	ENST00000324366.12	1914	10894	B9-Tumor	2185984	2054281	urinary_tract	bladder	NS	NS	carcinoma	NS	NS	NS	y	COSV53546128	COSM254906	102238968	c.955C>G	p.L319V	Substitution - Missense	null	null	38	14:22924694-22924694	-	-	Confirmed somatic variant	null	581	NS	NS	null	ENSP00000319169.8:p.Leu319Val	ENST00000324366.12:c.955C>G	14:g.22924694G>C
PRMT5	ENST00000324366.12	1914	10894	B9	2097339	1975403	urinary_tract	bladder	NS	NS	carcinoma	transitional_cell_carcinoma	NS	NS	y	COSV53546128	COSM254906	102238968	c.955C>G	p.L319V	Substitution - Missense	null	null	38	14:22924694-22924694	-	-	Confirmed somatic variant	24121792	null	fresh/frozen - NOS	NS	null	ENSP00000319169.8:p.Leu319Val	ENST00000324366.12:c.955C>G	14:g.22924694G>C
PRMT5	ENST00000324366.12	1914	10894	B9	1714879	1622458	urinary_tract	bladder	NS	NS	carcinoma	NS	NS	NS	y	COSV53546128	COSM254906	102238968	c.955C>G	p.L319V	Substitution - Missense	null	null	38	14:22924694-22924694	-	-	Confirmed somatic variant	21822268	null	fresh/frozen - NOS	NS	81	ENSP00000319169.8:p.Leu319Val	ENST00000324366.12:c.955C>G	14:g.22924694G>C
PRMT5	ENST00000324366.12	1914	10894	5-VS030-T1	2869850	2724847	skin	NS	NS	NS	carcinoma	basal_cell_carcinoma	NS	NS	y	COSV105083966	COSM9729313	102238492	c.1747C>T	p.L583F	Substitution - Missense	null	null	38	14:22922190-22922190	-	-	Confirmed somatic variant	26950094	null	surgery fresh/frozen	NS	87	ENSP00000319169.8:p.Leu583Phe	ENST00000324366.12:c.1747C>T	14:g.22922190G>A
PRMT5	ENST00000324366.12	1914	10894	TCGA-AP-A051-01	1783330	1687329	endometrium	NS	NS	NS	carcinoma	endometrioid_carcinoma	NS	NS	y	COSV53548397	COSM954560	102239766	c.1909C>A	p.L637I	Substitution - Missense	het	null	38	14:22920909-22920909	-	-	Variant of unknown origin	null	419	fresh/frozen - NOS	primary	69	ENSP00000319169.8:p.Leu637Ile	ENST00000324366.12:c.1909C>A	14:g.22920909G>T
PRMT5	ENST00000324366.12	1914	10894	TUD-AMP-724	2866010	2721087	pancreas	ampulla_of_Vater	NS	NS	carcinoma	ductal_carcinoma	NS	NS	y	COSV105083959	COSM9630958	102241224	c.243A>G	p.L81=	Substitution - coding silent	null	null	38	14:22928198-22928198	-	-	Confirmed somatic variant	26804919	null	surgery fresh/frozen	NS	null	ENSP00000319169.8:p.Leu81=	ENST00000324366.12:c.243A>G	14:g.22928198T>C
PRMT5	ENST00000324366.12	1914	10894	TCGA-AP-A0LM-01	1783352	1687351	endometrium	NS	NS	NS	carcinoma	endometrioid_carcinoma	NS	NS	y	COSV99363221	COSM9023699	102240719	c.256C>A	p.L86I	Substitution - Missense	null	null	38	14:22928185-22928185	-	-	Confirmed somatic variant	null	419	fresh/frozen - NOS	primary	33	ENSP00000319169.8:p.Leu86Ile	ENST00000324366.12:c.256C>A	14:g.22928185G>T
PRMT5	ENST00000324366.12	1914	10894	TCGA-G4-6586-01	1651336	1566123	large_intestine	colon	ascending	NS	carcinoma	adenocarcinoma	NS	NS	y	COSV53545108	COSM1369113	102239152	c.1A>G	p.M1?	null	null	null	38	14:22929361-22929361	-	-	Confirmed somatic variant	null	376	NS	NS	73	ENSP00000319169.8:p.Met1?	ENST00000324366.12:c.1A>G	14:g.22929361T>C
PRMT5	ENST00000324366.12	1914	10894	TCGA-D3-A2J6-06	2121509	1995745	skin	NS	NS	NS	malignant_melanoma	NS	NS	NS	y	COSV99363184	COSM7906530	102241414	c.450G>T	p.M150I	Substitution - Missense	null	null	38	14:22927526-22927526	-	-	Confirmed somatic variant	null	540	NS	NS	65	ENSP00000319169.8:p.Met150Ile	ENST00000324366.12:c.450G>T	14:g.22927526C>A
PRMT5	ENST00000324366.12	1914	10894	TCGA-XK-AAIW-01	2339713	2204696	prostate	NS	NS	NS	carcinoma	adenocarcinoma	NS	NS	y	COSV99363178	COSM9084772	102240926	c.459G>A	p.M153I	Substitution - Missense	null	null	38	14:22926806-22926806	-	-	Confirmed somatic variant	null	435	NS	primary	78	ENSP00000319169.8:p.Met153Ile	ENST00000324366.12:c.459G>A	14:g.22926806C>T
PRMT5	ENST00000324366.12	1914	10894	TCGA-G4-6586-01	1651336	1566123	large_intestine	colon	ascending	NS	carcinoma	adenocarcinoma	NS	NS	y	COSV99363025	COSM7572687	102239139	c.510T>C	p.N170=	Substitution - coding silent	null	null	38	14:22926755-22926755	-	-	Confirmed somatic variant	null	376	NS	NS	73	ENSP00000319169.8:p.Asn170=	ENST00000324366.12:c.510T>C	14:g.22926755A>G
PRMT5	ENST00000324366.12	1914	10894	TCGA-P5-A5EZ-01	2262785	2129769	central_nervous_system	brain	NS	NS	glioma	NS	NS	NS	y	COSV53548448	COSM4420591	102239652	c.644A>G	p.N215S	Substitution - Missense	null	null	38	14:22926266-22926266	-	-	Confirmed somatic variant	null	545	NS	primary	39	ENSP00000319169.8:p.Asn215Ser	ENST00000324366.12:c.644A>G	14:g.22926266T>C
PRMT5	ENST00000324366.12	1914	10894	PCRC16_4A	2873963	2728824	large_intestine	colon	transverse	NS	adenoma	tubulovillous	NS	NS	y	COSV105083921	COSM9856903	102239698	c.62A>G	p.N21S	Substitution - Missense	null	null	38	14:22929300-22929300	-	-	Confirmed somatic variant	30038269	null	surgery fresh/frozen	NS	75	ENSP00000319169.8:p.Asn21Ser	ENST00000324366.12:c.62A>G	14:g.22929300T>C
PRMT5	ENST00000324366.12	1914	10894	EXTERN_MELA_20140526_055	2839353	2695119	skin	shoulder	NS	NS	malignant_melanoma	NS	NS	NS	y	COSV104575896	COSM9408493	102240444	c.954T>A	p.N318K	Substitution - Missense	null	null	38	14:22924695-22924695	-	-	Confirmed somatic variant	28467829	null	surgery fresh/frozen	metastasis	null	ENSP00000319169.8:p.Asn318Lys	ENST00000324366.12:c.954T>A	14:g.22924695A>T
PRMT5	ENST00000324366.12	1914	10894	2834143	2834143	2689927	skin	mucosal	nasopharynx	NS	malignant_melanoma	NS	NS	NS	y	COSV104575904	COSM9327169	102238634	c.1181A>T	p.N394I	Substitution - Missense	null	null	38	14:22924288-22924288	-	-	Variant of unknown origin	28296713	null	surgery - NOS	primary	73	ENSP00000319169.8:p.Asn394Ile	ENST00000324366.12:c.1181A>T	14:g.22924288T>A
PRMT5	ENST00000324366.12	1914	10894	TCGA-CD-A4MI-01	2198040	2066318	stomach	NS	NS	NS	carcinoma	adenocarcinoma	NS	NS	y	COSV53544793	COSM4049923	102239443	c.1209C>T	p.N403=	Substitution - coding silent	null	null	38	14:22924174-22924174	-	-	Confirmed somatic variant	null	541	NS	NS	62	ENSP00000319169.8:p.Asn403=	ENST00000324366.12:c.1209C>T	14:g.22924174G>A
PRMT5	ENST00000324366.12	1914	10894	2834140	2834140	2689924	skin	mucosal	female_genital_tract_(site_indeterminate)	NS	malignant_melanoma	NS	NS	NS	y	COSV104575865	COSM9344530	102240906	c.1328A>G	p.N443S	Substitution - Missense	null	null	38	14:22924055-22924055	-	-	Variant of unknown origin	28296713	null	surgery - NOS	primary	66	ENSP00000319169.8:p.Asn443Ser	ENST00000324366.12:c.1328A>G	14:g.22924055T>C
PRMT5	ENST00000324366.12	1914	10894	TCGA-EE-A29D-06	2121635	1995871	skin	NS	NS	NS	malignant_melanoma	NS	NS	NS	y	COSV53548431	COSM3495056	102239504	c.730C>T	p.P244S	Substitution - Missense	null	null	38	14:22926180-22926180	-	-	Confirmed somatic variant	null	540	NS	NS	87	ENSP00000319169.8:p.Pro244Ser	ENST00000324366.12:c.730C>T	14:g.22926180G>A
PRMT5	ENST00000324366.12	1914	10894	2	2584585	2445749	skin	ear	NS	NS	carcinoma	Merkel_cell_carcinoma	NS	NS	y	COSV53548719	COSM6015446	102239905	c.875C>T	p.P292L	Substitution - Missense	null	null	38	14:22924943-22924943	-	-	Confirmed somatic variant	27592799	null	fixed - NOS	primary	94	ENSP00000319169.8:p.Pro292Leu	ENST00000324366.12:c.875C>T	14:g.22924943G>A
PRMT5	ENST00000324366.12	1914	10894	CHG-2011-15617T	2634353	2494749	liver	NS	NS	NS	other	neoplasm	NS	NS	y	COSV53548378	COSM6281521	102239301	c.933G>A	p.P311=	Substitution - coding silent	null	null	38	14:22924885-22924885	-	-	Confirmed somatic variant	null	660	NS	primary	79	ENSP00000319169.8:p.Pro311=	ENST00000324366.12:c.933G>A	14:g.22924885C>T
PRMT5	ENST00000324366.12	1914	10894	97	2748069	2606772	stomach	NS	NS	NS	carcinoma	NS	NS	NS	y	COSV99363248	COSM8528617	102239453	c.932C>T	p.P311L	Substitution - Missense	null	null	38	14:22924886-22924886	-	-	Confirmed somatic variant	null	683	NS	primary	null	ENSP00000319169.8:p.Pro311Leu	ENST00000324366.12:c.932C>T	14:g.22924886G>A
PRMT5	ENST00000324366.12	1914	10894	S00050_1	2480805	2343550	lung	NS	NS	NS	carcinoma	small_cell_carcinoma	NS	NS	y	COSV53547468	COSM317919	102238821	c.993C>A	p.P331=	Substitution - coding silent	null	null	38	14:22924656-22924656	-	-	Confirmed somatic variant	26168399	null	surgery fresh/frozen	primary	47	ENSP00000319169.8:p.Pro331=	ENST00000324366.12:c.993C>A	14:g.22924656G>T
PRMT5	ENST00000324366.12	1914	10894	S00050	1759179	1663927	lung	NS	NS	NS	carcinoma	small_cell_carcinoma	NS	NS	y	COSV53547468	COSM317919	102238821	c.993C>A	p.P331=	Substitution - coding silent	null	null	38	14:22924656-22924656	-	-	Confirmed somatic variant	22941188	null	fresh/frozen - NOS	NS	47	ENSP00000319169.8:p.Pro331=	ENST00000324366.12:c.993C>A	14:g.22924656G>T
PRMT5	ENST00000324366.12	1914	10894	EXTERN_MELA_20140530_018	2839468	2695234	skin	face	NS	NS	malignant_melanoma	NS	NS	NS	y	COSV104575846	COSM9470212	102238298	c.1109C>T	p.P370L	Substitution - Missense	null	null	38	14:22924360-22924360	-	-	Confirmed somatic variant	28467829	null	surgery fresh/frozen	primary	null	ENSP00000319169.8:p.Pro370Leu	ENST00000324366.12:c.1109C>T	14:g.22924360G>A
PRMT5	ENST00000324366.12	1914	10894	TCGA-21-1079-01	2195172	2063450	lung	NS	NS	NS	carcinoma	squamous_cell_carcinoma	NS	NS	y	COSV53546153	COSM4466216	102239787	c.1421C>T	p.P474L	Substitution - Missense	null	null	38	14:22923115-22923115	-	-	Confirmed somatic variant	null	418	NS	NS	71	ENSP00000319169.8:p.Pro474Leu	ENST00000324366.12:c.1421C>T	14:g.22923115G>A
PRMT5	ENST00000324366.12	1914	10894	CSCC-49-T	2292484	2158548	skin	head_neck	NS	NS	carcinoma	squamous_cell_carcinoma	NS	NS	y	COSV53546153	COSM4466216	102239787	c.1421C>T	p.P474L	Substitution - Missense	het	null	38	14:22923115-22923115	-	-	Confirmed somatic variant	25303977	null	surgery fresh/frozen	primary	67	ENSP00000319169.8:p.Pro474Leu	ENST00000324366.12:c.1421C>T	14:g.22923115G>A
PRMT5	ENST00000324366.12	1914	10894	TCGA-21-1079-01	2195172	2063450	lung	NS	NS	NS	carcinoma	squamous_cell_carcinoma	NS	NS	y	COSV99363095	COSM8684497	102239794	c.1420C>T	p.P474S	Substitution - Missense	null	null	38	14:22923116-22923116	-	-	Confirmed somatic variant	null	418	NS	NS	71	ENSP00000319169.8:p.Pro474Ser	ENST00000324366.12:c.1420C>T	14:g.22923116G>A
PRMT5	ENST00000324366.12	1914	10894	TCGA-B0-4810-01	1779811	1683810	kidney	NS	NS	NS	carcinoma	clear_cell_renal_cell_carcinoma	NS	NS	y	COSV53545989	COSM469812	102239991	c.143C>T	p.P48L	Substitution - Missense	hom	null	38	14:22928583-22928583	-	-	Variant of unknown origin	null	416	fresh/frozen - NOS	primary	47	ENSP00000319169.8:p.Pro48Leu	ENST00000324366.12:c.143C>T	14:g.22928583G>A
PRMT5	ENST00000324366.12	1914	10894	TCGA-FD-A3SM-01	2193265	2061543	urinary_tract	bladder	NS	NS	carcinoma	NS	NS	NS	y	COSV53545906	COSM3793576	102238210	c.143C>A	p.P48Q	Substitution - Missense	null	null	38	14:22928583-22928583	-	-	Confirmed somatic variant	null	413	NS	NS	70	ENSP00000319169.8:p.Pro48Gln	ENST00000324366.12:c.143C>A	14:g.22928583G>T
PRMT5	ENST00000324366.12	1914	10894	YUKLAB	2013569	1896201	skin	NS	NS	NS	malignant_melanoma	NS	NS	NS	y	COSV53545877	COSM1707161	102238770	c.1543C>T	p.P515S	Substitution - Missense	het	null	38	14:22922778-22922778	-	-	Confirmed somatic variant	22842228	null	surgery fresh/frozen	metastasis	84	ENSP00000319169.8:p.Pro515Ser	ENST00000324366.12:c.1543C>T	14:g.22922778G>A
PRMT5	ENST00000324366.12	1914	10894	TCGA-ET-A39R-01	2122114	1996350	thyroid	NS	NS	NS	carcinoma	NS	NS	NS	y	COSV99363225	COSM8231934	102239275	c.1572C>A	p.P524=	Substitution - coding silent	null	null	38	14:22922749-22922749	-	-	Confirmed somatic variant	null	542	NS	NS	24	ENSP00000319169.8:p.Pro524=	ENST00000324366.12:c.1572C>A	14:g.22922749G>T
PRMT5	ENST00000324366.12	1914	10894	HCC-JP-305-T	2746896	2605599	liver	NS	NS	NS	other	neoplasm	NS	NS	y	COSV53546896	COSM7187875	102238923	c.1572C>T	p.P524=	Substitution - coding silent	null	null	38	14:22922749-22922749	-	-	Confirmed somatic variant	null	323	NS	primary	56	ENSP00000319169.8:p.Pro524=	ENST00000324366.12:c.1572C>T	14:g.22922749G>A
PRMT5	ENST00000324366.12	1914	10894	TCGA-AX-A3G8-01	2198454	2066732	endometrium	NS	NS	NS	carcinoma	endometrioid_carcinoma	NS	NS	y	COSV99362765	COSM8930965	102240810	c.1571C>T	p.P524L	Substitution - Missense	null	null	38	14:22922750-22922750	-	-	Confirmed somatic variant	null	419	NS	NS	76	ENSP00000319169.8:p.Pro524Leu	ENST00000324366.12:c.1571C>T	14:g.22922750G>A
PRMT5	ENST00000324366.12	1914	10894	5-VS021-T1	2869841	2724838	skin	NS	NS	NS	carcinoma	basal_cell_carcinoma	NS	NS	y	COSV105083943	COSM9707445	102240959	c.1583C>T	p.P528L	Substitution - Missense	null	null	38	14:22922556-22922556	-	-	Confirmed somatic variant	26950094	null	surgery fresh/frozen	NS	78	ENSP00000319169.8:p.Pro528Leu	ENST00000324366.12:c.1583C>T	14:g.22922556G>A
PRMT5	ENST00000324366.12	1914	10894	TCGA-BH-A0HX-01	1899944	1788628	breast	NS	NS	NS	carcinoma	NS	NS	NS	y	COSV53547636	COSM432863	102238840	c.1582C>T	p.P528S	Substitution - Missense	null	null	38	14:22922557-22922557	-	-	Confirmed somatic variant	null	414	fresh/frozen - NOS	primary	54	ENSP00000319169.8:p.Pro528Ser	ENST00000324366.12:c.1582C>T	14:g.22922557G>A
PRMT5	ENST00000324366.12	1914	10894	EXTERN_MELA_20140924_076	2839389	2695155	skin	scalp	NS	NS	malignant_melanoma	NS	NS	NS	y	COSV53548353	COSM1707159	102238462	c.1621C>T	p.P541S	Substitution - Missense	null	null	38	14:22922518-22922518	-	-	Confirmed somatic variant	28467829	null	surgery fresh/frozen	primary	null	ENSP00000319169.8:p.Pro541Ser	ENST00000324366.12:c.1621C>T	14:g.22922518G>A
PRMT5	ENST00000324366.12	1914	10894	YUZINO	2013714	1896346	skin	mucosal	anus	NS	malignant_melanoma	NS	NS	NS	y	COSV53548353	COSM1707159	102238462	c.1621C>T	p.P541S	Substitution - Missense	het	null	38	14:22922518-22922518	-	-	Confirmed somatic variant	22842228	null	surgery fresh/frozen	metastasis	63	ENSP00000319169.8:p.Pro541Ser	ENST00000324366.12:c.1621C>T	14:g.22922518G>A
PRMT5	ENST00000324366.12	1914	10894	5-VS008-T1	2869828	2724825	skin	NS	NS	NS	carcinoma	basal_cell_carcinoma	NS	NS	y	COSV105083924	COSM9674627	102238621	c.262C>T	p.P88S	Substitution - Missense	null	null	38	14:22928179-22928179	-	-	Confirmed somatic variant	26950094	null	surgery fresh/frozen	NS	81	ENSP00000319169.8:p.Pro88Ser	ENST00000324366.12:c.262C>T	14:g.22928179G>A
PRMT5	ENST00000324366.12	1914	10894	LUAD-RT-S01774	1765222	1669542	lung	NS	NS	NS	carcinoma	adenocarcinoma	NS	NS	y	COSV53546992	COSM381387	102238690	c.327_328delinsTT	p.Q109_E110delinsH*	Substitution - Nonsense	null	null	38	14:22927648-22927649	-	-	Variant of unknown origin	22980975	null	surgery - NOS	primary	55	ENSP00000319169.8:p.Gln109_Glu110delinsHisTer	ENST00000324366.12:c.327_328delinsTT	14:g.22927648_22927649delinsAA
PRMT5	ENST00000324366.12	1914	10894	TCGA-55-6969-01	1914000	1802282	lung	right_upper_lobe	NS	NS	carcinoma	adenocarcinoma	NS	NS	y	COSV99363149	COSM8676330	102239894	c.384G>T	p.Q128H	Substitution - Missense	null	null	38	14:22927592-22927592	-	-	Confirmed somatic variant	null	417	fresh/frozen - NOS	primary	52	ENSP00000319169.8:p.Gln128His	ENST00000324366.12:c.384G>T	14:g.22927592C>A
PRMT5	ENST00000324366.12	1914	10894	T368	2296243	2161846	large_intestine	colon	transverse	NS	carcinoma	adenocarcinoma	NS	NS	y	COSV53547057	COSM4717883	102240345	c.927G>A	p.Q309=	Substitution - coding silent	null	null	38	14:22924891-22924891	-	-	Confirmed somatic variant	25344691	null	NS	NS	63.75	ENSP00000319169.8:p.Gln309=	ENST00000324366.12:c.927G>A	14:g.22924891C>T
PRMT5	ENST00000324366.12	1914	10894	T368	2658284	2518443	large_intestine	NS	NS	NS	carcinoma	adenocarcinoma	NS	NS	y	COSV53547057	COSM4717883	102240345	c.927G>A	p.Q309=	Substitution - coding silent	null	null	38	14:22924891-22924891	-	-	Confirmed somatic variant	27149842	null	NS	NS	63.75	ENSP00000319169.8:p.Gln309=	ENST00000324366.12:c.927G>A	14:g.22924891C>T
PRMT5	ENST00000324366.12	1914	10894	B9-Tumor	2185984	2054281	urinary_tract	bladder	NS	NS	carcinoma	NS	NS	NS	y	COSV53546080	COSM697492	102239222	c.1006C>T	p.Q336*	Substitution - Nonsense	null	null	38	14:22924643-22924643	-	-	Confirmed somatic variant	null	581	NS	NS	null	ENSP00000319169.8:p.Gln336Ter	ENST00000324366.12:c.1006C>T	14:g.22924643G>A
PRMT5	ENST00000324366.12	1914	10894	TCGA-66-2785-01	1782861	1686860	lung	NS	NS	NS	carcinoma	squamous_cell_carcinoma	NS	NS	y	COSV53546080	COSM697492	102239222	c.1006C>T	p.Q336*	Substitution - Nonsense	null	null	38	14:22924643-22924643	-	-	Confirmed somatic variant	null	418	fresh/frozen - NOS	primary	65	ENSP00000319169.8:p.Gln336Ter	ENST00000324366.12:c.1006C>T	14:g.22924643G>A
PRMT5	ENST00000324366.12	1914	10894	2014_Lung_sq_76_T	2744947	2603650	lung	NS	NS	NS	carcinoma	NS	NS	NS	y	COSV53546080	COSM697492	102239222	c.1006C>T	p.Q336*	Substitution - Nonsense	null	null	38	14:22924643-22924643	-	-	Confirmed somatic variant	null	583	NS	primary	60	ENSP00000319169.8:p.Gln336Ter	ENST00000324366.12:c.1006C>T	14:g.22924643G>A
PRMT5	ENST00000324366.12	1914	10894	TCGA-13-1407-01	1475048	1398747	ovary	NS	NS	NS	carcinoma	serous_carcinoma	NS	NS	y	COSV53547732	COSM78354	102238663	c.1006C>G	p.Q336E	Substitution - Missense	het	null	38	14:22924643-22924643	-	-	Confirmed somatic variant	21720365	331	NS	primary	51	ENSP00000319169.8:p.Gln336Glu	ENST00000324366.12:c.1006C>G	14:g.22924643G>C
PRMT5	ENST00000324366.12	1914	10894	TCGA-ER-A19B-06	2121713	1995949	skin	NS	NS	NS	malignant_melanoma	NS	NS	NS	y	COSV99363037	COSM8068509	102240232	c.1006C>A	p.Q336K	Substitution - Missense	null	null	38	14:22924643-22924643	-	-	Confirmed somatic variant	null	540	NS	NS	42	ENSP00000319169.8:p.Gln336Lys	ENST00000324366.12:c.1006C>A	14:g.22924643G>T
PRMT5	ENST00000324366.12	1914	10894	TCGA-AX-A06F-01	2198328	2066606	endometrium	NS	NS	NS	carcinoma	endometrioid_carcinoma	NS	NS	y	COSV99363127	COSM8935289	102239496	c.1015C>T	p.Q339*	Substitution - Nonsense	null	null	38	14:22924634-22924634	-	-	Confirmed somatic variant	null	419	NS	NS	59	ENSP00000319169.8:p.Gln339Ter	ENST00000324366.12:c.1015C>T	14:g.22924634G>A
PRMT5	ENST00000324366.12	1914	10894	TCGA-AX-A06F-01	2198328	2066606	endometrium	NS	NS	NS	carcinoma	endometrioid_carcinoma	NS	NS	y	COSV99363122	COSM8966906	102239485	c.1213C>T	p.Q405*	Substitution - Nonsense	null	null	38	14:22924170-22924170	-	-	Confirmed somatic variant	null	419	NS	NS	59	ENSP00000319169.8:p.Gln405Ter	ENST00000324366.12:c.1213C>T	14:g.22924170G>A
PRMT5	ENST00000324366.12	1914	10894	TCGA-BR-8360-01	2198060	2066338	stomach	NS	NS	NS	carcinoma	adenocarcinoma	NS	NS	y	COSV53548665	COSM4049921	102240005	c.1490A>G	p.Q497R	Substitution - Missense	null	null	38	14:22922831-22922831	-	-	Confirmed somatic variant	null	541	NS	NS	66	ENSP00000319169.8:p.Gln497Arg	ENST00000324366.12:c.1490A>G	14:g.22922831T>C
PRMT5	ENST00000324366.12	1914	10894	AH26	2906932	2761102	endometrium	NS	NS	NS	hyperplasia	atypical	NS	NS	y	COSV105863823	COSM10004148	102241319	c.1763A>G	p.Q588R	Substitution - Missense	null	null	38	14:22921055-22921055	-	-	Confirmed somatic variant	33016334	null	surgery-fixed	NS	null	ENSP00000319169.8:p.Gln588Arg	ENST00000324366.12:c.1763A>G	14:g.22921055T>C
PRMT5	ENST00000324366.12	1914	10894	TCGA-AP-A0LM-01	1783352	1687351	endometrium	NS	NS	NS	carcinoma	endometrioid_carcinoma	NS	NS	y	COSV53546024	COSM954578	102239614	c.298C>T	p.R100C	Substitution - Missense	het	null	38	14:22928143-22928143	-	-	Reported in another cancer sample as somatic	null	419	fresh/frozen - NOS	primary	33	ENSP00000319169.8:p.Arg100Cys	ENST00000324366.12:c.298C>T	14:g.22928143G>A
PRMT5	ENST00000324366.12	1914	10894	TCGA-FW-A3R5-06	2185962	2054259	skin	NS	NS	NS	malignant_melanoma	NS	NS	NS	y	COSV53546024	COSM954578	102239614	c.298C>T	p.R100C	Substitution - Missense	null	null	38	14:22928143-22928143	-	-	Confirmed somatic variant	null	540	NS	NS	68	ENSP00000319169.8:p.Arg100Cys	ENST00000324366.12:c.298C>T	14:g.22928143G>A
PRMT5	ENST00000324366.12	1914	10894	TCGA-CN-6016-01	2193779	2062057	upper_aerodigestive_tract	head_neck	NS	NS	carcinoma	squamous_cell_carcinoma	NS	NS	y	COSV99362978	COSM8305340	102239525	c.299G>A	p.R100H	Substitution - Missense	null	null	38	14:22928142-22928142	-	-	Confirmed somatic variant	null	627	NS	NS	64	ENSP00000319169.8:p.Arg100His	ENST00000324366.12:c.299G>A	14:g.22928142C>T
PRMT5	ENST00000324366.12	1914	10894	TCGA-HG-A2PA-01	2193332	2061610	cervix	NS	NS	NS	carcinoma	squamous_cell_carcinoma	NS	NS	y	COSV53544706	COSM4823632	102240140	c.39C>T	p.R13=	Substitution - coding silent	null	null	38	14:22929323-22929323	-	-	Confirmed somatic variant	null	415	NS	NS	38	ENSP00000319169.8:p.Arg13=	ENST00000324366.12:c.39C>T	14:g.22929323G>A
PRMT5	ENST00000324366.12	1914	10894	IGC-12-1115	2662363	2522487	lung	NS	NS	NS	carcinoma	adenocarcinoma	NS	NS	y	COSV53548284	COSM6521337	102239983	c.461G>T	p.R154L	Substitution - Missense	null	null	38	14:22926804-22926804	-	-	Confirmed somatic variant	27923066	null	surgery fresh/frozen	primary	null	ENSP00000319169.8:p.Arg154Leu	ENST00000324366.12:c.461G>T	14:g.22926804C>A
PRMT5	ENST00000324366.12	1914	10894	TCGA-56-A4BY-01	2195137	2063415	lung	NS	NS	NS	carcinoma	squamous_cell_carcinoma	NS	NS	y	COSV99363029	COSM7841256	102240338	c.461G>C	p.R154P	Substitution - Missense	null	null	38	14:22926804-22926804	-	-	Confirmed somatic variant	null	418	NS	NS	66	ENSP00000319169.8:p.Arg154Pro	ENST00000324366.12:c.461G>C	14:g.22926804C>G
PRMT5	ENST00000324366.12	1914	10894	MELA_0718	2837874	2693649	skin	mucosal	oral_cavity	NS	malignant_melanoma	NS	NS	NS	y	COSV104575908	COSM9349565	102241381	c.460C>T	p.R154W	Substitution - Missense	null	null	38	14:22926805-22926805	-	-	Confirmed somatic variant	31320640	null	surgery fresh/frozen	NS	null	ENSP00000319169.8:p.Arg154Trp	ENST00000324366.12:c.460C>T	14:g.22926805G>A
PRMT5	ENST00000324366.12	1914	10894	T677	2658345	2518504	large_intestine	NS	NS	NS	carcinoma	adenocarcinoma	NS	NS	y	COSV53547231	COSM6756295	102239691	c.577C>T	p.R193W	Substitution - Missense	null	null	38	14:22926542-22926542	-	-	Confirmed somatic variant	27149842	null	NS	NS	70.66	ENSP00000319169.8:p.Arg193Trp	ENST00000324366.12:c.577C>T	14:g.22926542G>A
PRMT5	ENST00000324366.12	1914	10894	T3653	2658330	2518489	large_intestine	NS	NS	NS	carcinoma	adenocarcinoma	NS	NS	y	COSV53547231	COSM6756295	102239691	c.577C>T	p.R193W	Substitution - Missense	null	null	38	14:22926542-22926542	-	-	Confirmed somatic variant	27149842	null	NS	NS	70.08	ENSP00000319169.8:p.Arg193Trp	ENST00000324366.12:c.577C>T	14:g.22926542G>A
PRMT5	ENST00000324366.12	1914	10894	EXTERN_MELA_20140528_004	2839369	2695135	skin	upper_arm	NS	NS	malignant_melanoma	NS	NS	NS	y	COSV53548128	COSM3772897	102239203	c.658C>T	p.R220C	Substitution - Missense	null	null	38	14:22926252-22926252	-	-	Confirmed somatic variant	28467829	null	surgery fresh/frozen	metastasis	null	ENSP00000319169.8:p.Arg220Cys	ENST00000324366.12:c.658C>T	14:g.22926252G>A
PRMT5	ENST00000324366.12	1914	10894	8015299	1842451	1735716	pancreas	NS	NS	NS	carcinoma	ductal_carcinoma	NS	NS	y	COSV53548128	COSM3772897	102239203	c.658C>T	p.R220C	Substitution - Missense	null	null	38	14:22926252-22926252	-	-	Confirmed somatic variant	null	328	fresh/frozen - NOS	primary	null	ENSP00000319169.8:p.Arg220Cys	ENST00000324366.12:c.658C>T	14:g.22926252G>A
PRMT5	ENST00000324366.12	1914	10894	TCGA-23-2641-01	1731186	1637152	ovary	NS	NS	NS	carcinoma	serous_carcinoma	NS	NS	y	COSV53545960	COSM1323560	102240673	c.659G>A	p.R220H	Substitution - Missense	het	null	38	14:22926251-22926251	-	-	Variant of unknown origin	null	331	NS	primary	85	ENSP00000319169.8:p.Arg220His	ENST00000324366.12:c.659G>A	14:g.22926251C>T
PRMT5	ENST00000324366.12	1914	10894	SNU-175	2302007	2167290	large_intestine	NS	NS	NS	carcinoma	adenocarcinoma	NS	NS	y	COSV53546261	COSM2030702	102239826	c.766C>T	p.R256W	Substitution - Missense	het	null	38	14:22926144-22926144	-	-	Reported in another cancer sample as somatic	24755471	null	cell-line	NS	null	ENSP00000319169.8:p.Arg256Trp	ENST00000324366.12:c.766C>T	14:g.22926144G>A
PRMT5	ENST00000324366.12	1914	10894	2014_Lung_sq_13_T	2744884	2603587	lung	NS	NS	NS	carcinoma	NS	NS	NS	y	COSV53546261	COSM2030702	102239826	c.766C>T	p.R256W	Substitution - Missense	null	null	38	14:22926144-22926144	-	-	Confirmed somatic variant	null	583	NS	primary	77	ENSP00000319169.8:p.Arg256Trp	ENST00000324366.12:c.766C>T	14:g.22926144G>A
PRMT5	ENST00000324366.12	1914	10894	HCC107T	1919170	1806491	liver	NS	NS	NS	carcinoma	NS	NS	NS	y	COSV53545184	COSM1607502	102238982	c.1042C>T	p.R348*	Substitution - Nonsense	het	null	38	14:22924513-22924513	-	-	Reported in another cancer sample as somatic	null	323	fresh/frozen - NOS	primary	null	ENSP00000319169.8:p.Arg348Ter	ENST00000324366.12:c.1042C>T	14:g.22924513G>A
PRMT5	ENST00000324366.12	1914	10894	HCC107	2120701	1994937	liver	NS	NS	NS	carcinoma	NS	NS	NS	y	COSV53545184	COSM1607502	102238982	c.1042C>T	p.R348*	Substitution - Nonsense	null	null	38	14:22924513-22924513	-	-	Confirmed somatic variant	null	323	NS	NS	null	ENSP00000319169.8:p.Arg348Ter	ENST00000324366.12:c.1042C>T	14:g.22924513G>A
PRMT5	ENST00000324366.12	1914	10894	LP6008336-DNA_B02	2789417	2646640	oesophagus	NS	NS	NS	carcinoma	adenocarcinoma	NS	NS	y	COSV99363267	COSM7843895	102239111	c.1043G>A	p.R348Q	Substitution - Missense	null	null	38	14:22924512-22924512	-	-	Confirmed somatic variant	null	535	NS	primary	65	ENSP00000319169.8:p.Arg348Gln	ENST00000324366.12:c.1043G>A	14:g.22924512C>T
PRMT5	ENST00000324366.12	1914	10894	TCGA-GN-A265-06	2121795	1996031	skin	NS	NS	NS	malignant_melanoma	NS	NS	NS	y	COSV99362699	COSM8070871	102239669	c.1103G>T	p.R368L	Substitution - Missense	null	null	38	14:22924366-22924366	-	-	Confirmed somatic variant	null	540	NS	NS	53	ENSP00000319169.8:p.Arg368Leu	ENST00000324366.12:c.1103G>T	14:g.22924366C>A
PRMT5	ENST00000324366.12	1914	10894	TCGA-CN-6010-01	2193668	2061946	upper_aerodigestive_tract	head_neck	NS	NS	carcinoma	squamous_cell_carcinoma	NS	NS	y	COSV99363208	COSM8320702	102239515	c.1130G>T	p.R377L	Substitution - Missense	null	null	38	14:22924339-22924339	-	-	Confirmed somatic variant	null	627	NS	NS	53	ENSP00000319169.8:p.Arg377Leu	ENST00000324366.12:c.1130G>T	14:g.22924339C>A
PRMT5	ENST00000324366.12	1914	10894	587234	1766754	1671074	large_intestine	colon	NS	NS	carcinoma	adenocarcinoma	NS	NS	y	COSV53547491	COSM1222114	102239119	c.1150C>T	p.R384W	Substitution - Missense	null	null	38	14:22924319-22924319	-	-	Confirmed somatic variant	22895193	null	surgery fresh/frozen	primary	null	ENSP00000319169.8:p.Arg384Trp	ENST00000324366.12:c.1150C>T	14:g.22924319G>A
PRMT5	ENST00000324366.12	1914	10894	pfg143T	2309675	2174877	stomach	NS	NS	NS	carcinoma	intestinal_adenocarcinoma	NS	NS	y	COSV53545150	COSM4751218	102240291	c.1462A>G	p.R488G	Substitution - Missense	het	null	38	14:22923074-22923074	-	-	Confirmed somatic variant	24816253	null	surgery fresh/frozen	NS	79	ENSP00000319169.8:p.Arg488Gly	ENST00000324366.12:c.1462A>G	14:g.22923074T>C
PRMT5	ENST00000324366.12	1914	10894	EOSRC-IN-2401	2902085	2756323	large_intestine	rectum	NS	NS	carcinoma	adenocarcinoma	NS	NS	y	COSV105863835	COSM9977225	102239057	c.1475G>A	p.R492H	Substitution - Missense	null	null	38	14:22923061-22923061	-	-	Confirmed somatic variant	33262464	null	surgery - NOS	NS	54	ENSP00000319169.8:p.Arg492His	ENST00000324366.12:c.1475G>A	14:g.22923061C>T
PRMT5	ENST00000324366.12	1914	10894	TCGA-50-5946-02	1914125	1802407	lung	right_upper_lobe	NS	NS	carcinoma	adenocarcinoma	NS	NS	y	COSV53545118	COSM6140262	102239234	c.145C>T	p.R49C	Substitution - Missense	null	null	38	14:22928581-22928581	-	-	Variant of unknown origin	null	417	NS	NS	62	ENSP00000319169.8:p.Arg49Cys	ENST00000324366.12:c.145C>T	14:g.22928581G>A
PRMT5	ENST00000324366.12	1914	10894	TCGA-50-5946-01	1913993	1802275	lung	right_upper_lobe	NS	NS	carcinoma	adenocarcinoma	NS	NS	y	COSV53545118	COSM6140262	102239234	c.145C>T	p.R49C	Substitution - Missense	null	null	38	14:22928581-22928581	-	-	Variant of unknown origin	null	417	fresh/frozen - NOS	primary	62	ENSP00000319169.8:p.Arg49Cys	ENST00000324366.12:c.145C>T	14:g.22928581G>A
PRMT5	ENST00000324366.12	1914	10894	Pat_60_B	2492901	2355515	NS	NS	NS	NS	malignant_melanoma	NS	NS	NS	y	COSV53545648	COSM5493141	102240013	c.1513C>T	p.R505W	Substitution - Missense	null	null	38	14:22922808-22922808	-	-	Confirmed somatic variant	24265153	null	surgery-fixed	NS	55	ENSP00000319169.8:p.Arg505Trp	ENST00000324366.12:c.1513C>T	14:g.22922808G>A
PRMT5	ENST00000324366.12	1914	10894	BD124T	2459752	2322589	biliary_tract	bile_duct	NS	NS	carcinoma	NS	NS	NS	y	COSV53545648	COSM5493141	102240013	c.1513C>T	p.R505W	Substitution - Missense	null	null	38	14:22922808-22922808	-	-	Confirmed somatic variant	null	658	NS	primary	60	ENSP00000319169.8:p.Arg505Trp	ENST00000324366.12:c.1513C>T	14:g.22922808G>A
PRMT5	ENST00000324366.12	1914	10894	EXTERN_MELA_20140526_039	2839334	2695100	skin	lower_leg	NS	NS	malignant_melanoma	NS	NS	NS	y	COSV53548584	COSM1369104	102238553	c.1600C>T	p.R534C	Substitution - Missense	null	null	38	14:22922539-22922539	-	-	Confirmed somatic variant	28467829	null	surgery fresh/frozen	metastasis	null	ENSP00000319169.8:p.Arg534Cys	ENST00000324366.12:c.1600C>T	14:g.22922539G>A
PRMT5	ENST00000324366.12	1914	10894	TCGA-G4-6309-01	1651326	1566113	large_intestine	colon	sigmoid	NS	carcinoma	adenocarcinoma	NS	NS	y	COSV53548584	COSM1369104	102238553	c.1600C>T	p.R534C	Substitution - Missense	null	null	38	14:22922539-22922539	-	-	Confirmed somatic variant	null	376	NS	NS	40	ENSP00000319169.8:p.Arg534Cys	ENST00000324366.12:c.1600C>T	14:g.22922539G>A
PRMT5	ENST00000324366.12	1914	10894	MELA_20517	2760734	2619267	skin	lower_leg	NS	NS	malignant_melanoma	NS	NS	NS	y	COSV53548584	COSM1369104	102238553	c.1600C>T	p.R534C	Substitution - Missense	null	null	38	14:22922539-22922539	-	-	Confirmed somatic variant	30178487	null	surgery fresh/frozen	metastasis	19	ENSP00000319169.8:p.Arg534Cys	ENST00000324366.12:c.1600C>T	14:g.22922539G>A
PRMT5	ENST00000324366.12	1914	10894	TCGA-AJ-A3EL-01	2198271	2066549	endometrium	NS	NS	NS	carcinoma	endometrioid_carcinoma	NS	NS	y	COSV99362954	COSM8163172	102238801	c.1601G>A	p.R534H	Substitution - Missense	null	null	38	14:22922538-22922538	-	-	Confirmed somatic variant	null	419	NS	NS	47	ENSP00000319169.8:p.Arg534His	ENST00000324366.12:c.1601G>A	14:g.22922538C>T
PRMT5	ENST00000324366.12	1914	10894	TCGA-VQ-A8P2-01	2339964	2204947	stomach	NS	NS	NS	carcinoma	adenocarcinoma	NS	NS	y	COSV99362954	COSM8163172	102238801	c.1601G>A	p.R534H	Substitution - Missense	null	null	38	14:22922538-22922538	-	-	Confirmed somatic variant	null	541	NS	primary	68	ENSP00000319169.8:p.Arg534His	ENST00000324366.12:c.1601G>A	14:g.22922538C>T
PRMT5	ENST00000324366.12	1914	10894	T224049	2658340	2518499	large_intestine	NS	NS	NS	carcinoma	adenocarcinoma	NS	NS	y	COSV53547316	COSM6756285	102238871	c.1703G>A	p.R568H	Substitution - Missense	null	null	38	14:22922234-22922234	-	-	Confirmed somatic variant	27149842	null	NS	NS	84.91	ENSP00000319169.8:p.Arg568His	ENST00000324366.12:c.1703G>A	14:g.22922234C>T
PRMT5	ENST00000324366.12	1914	10894	TCGA-22-5492-01	1781036	1685035	lung	NS	NS	NS	carcinoma	squamous_cell_carcinoma	NS	NS	y	COSV53549052	COSM697494	102239595	c.1778G>T	p.R593L	Substitution - Missense	null	null	38	14:22921040-22921040	-	-	Confirmed somatic variant	null	418	fresh/frozen - NOS	primary	73	ENSP00000319169.8:p.Arg593Leu	ENST00000324366.12:c.1778G>T	14:g.22921040C>A
PRMT5	ENST00000324366.12	1914	10894	TCGA-CG-5726-01	2198104	2066382	stomach	NS	NS	NS	carcinoma	adenocarcinoma	NS	NS	y	COSV53544850	COSM4049927	102240155	c.202C>T	p.R68*	Substitution - Nonsense	null	null	38	14:22928524-22928524	-	-	Confirmed somatic variant	null	541	NS	NS	73	ENSP00000319169.8:p.Arg68Ter	ENST00000324366.12:c.202C>T	14:g.22928524G>A
PRMT5	ENST00000324366.12	1914	10894	SH66	2569355	2430671	lung	NS	NS	NS	other	pneumocytoma_(sclerosing_haemangioma)	NS	NS	y	COSV105083937	COSM9561139	102239587	c.203G>T	p.R68L	Substitution - Missense	null	null	38	14:22928523-22928523	-	-	Confirmed somatic variant	27601661	null	surgery fresh/frozen	NS	40	ENSP00000319169.8:p.Arg68Leu	ENST00000324366.12:c.203G>T	14:g.22928523C>A
PRMT5	ENST00000324366.12	1914	10894	TCGA-B5-A11E-01	1783399	1687398	endometrium	NS	NS	NS	carcinoma	endometrioid_carcinoma	NS	NS	y	COSV53545454	COSM954580	102240730	c.272G>A	p.R91H	Substitution - Missense	het	null	38	14:22928169-22928169	-	-	Reported in another cancer sample as somatic	null	419	fresh/frozen - NOS	primary	53	ENSP00000319169.8:p.Arg91His	ENST00000324366.12:c.272G>A	14:g.22928169C>T
PRMT5	ENST00000324366.12	1914	10894	T4514	2658344	2518503	large_intestine	NS	NS	NS	carcinoma	adenocarcinoma	NS	NS	y	COSV53545454	COSM954580	102240730	c.272G>A	p.R91H	Substitution - Missense	null	null	38	14:22928169-22928169	-	-	Confirmed somatic variant	27149842	null	NS	NS	82.58	ENSP00000319169.8:p.Arg91His	ENST00000324366.12:c.272G>A	14:g.22928169C>T
PRMT5	ENST00000324366.12	1914	10894	EXTERN_MELA_20140505_056	2839425	2695191	skin	face	NS	NS	malignant_melanoma	NS	NS	NS	y	COSV53546009	COSM954576	102239816	c.309C>T	p.S103=	Substitution - coding silent	null	null	38	14:22928132-22928132	-	-	Confirmed somatic variant	28467829	null	surgery fresh/frozen	primary	null	ENSP00000319169.8:p.Ser103=	ENST00000324366.12:c.309C>T	14:g.22928132G>A
PRMT5	ENST00000324366.12	1914	10894	TCGA-AP-A0LM-01	1783352	1687351	endometrium	NS	NS	NS	carcinoma	endometrioid_carcinoma	NS	NS	y	COSV53546009	COSM954576	102239816	c.309C>T	p.S103=	Substitution - coding silent	het	null	38	14:22928132-22928132	-	-	Reported in another cancer sample as somatic	null	419	fresh/frozen - NOS	primary	33	ENSP00000319169.8:p.Ser103=	ENST00000324366.12:c.309C>T	14:g.22928132G>A
PRMT5	ENST00000324366.12	1914	10894	TCGA-FW-A3R5-06	2185962	2054259	skin	NS	NS	NS	malignant_melanoma	NS	NS	NS	y	COSV53546342	COSM3885866	102239605	c.443C>T	p.S148F	Substitution - Missense	null	null	38	14:22927533-22927533	-	-	Confirmed somatic variant	null	540	NS	NS	68	ENSP00000319169.8:p.Ser148Phe	ENST00000324366.12:c.443C>T	14:g.22927533G>A
PRMT5	ENST00000324366.12	1914	10894	T2564	2658260	2518419	large_intestine	NS	NS	NS	carcinoma	adenocarcinoma	NS	NS	y	COSV53544991	COSM6756287	102239312	c.837C>A	p.S279=	Substitution - coding silent	null	null	38	14:22924981-22924981	-	-	Confirmed somatic variant	27149842	null	NS	NS	62.75	ENSP00000319169.8:p.Ser279=	ENST00000324366.12:c.837C>A	14:g.22924981G>T
PRMT5	ENST00000324366.12	1914	10894	GCTK_394_T	2747548	2606251	stomach	NS	NS	NS	carcinoma	NS	NS	NS	y	COSV99363098	COSM8508961	102240860	c.864C>T	p.S288=	Substitution - coding silent	null	null	38	14:22924954-22924954	-	-	Confirmed somatic variant	null	683	NS	primary	null	ENSP00000319169.8:p.Ser288=	ENST00000324366.12:c.864C>T	14:g.22924954G>A
PRMT5	ENST00000324366.12	1914	10894	EXTERN_MELA_20140530_018	2839468	2695234	skin	face	NS	NS	malignant_melanoma	NS	NS	NS	y	COSV104575845	COSM9470214	102238288	c.1125C>T	p.S375=	Substitution - coding silent	null	null	38	14:22924344-22924344	-	-	Confirmed somatic variant	28467829	null	surgery fresh/frozen	primary	null	ENSP00000319169.8:p.Ser375=	ENST00000324366.12:c.1125C>T	14:g.22924344G>A
PRMT5	ENST00000324366.12	1914	10894	PT55	2521312	2383655	skin	NS	NS	NS	carcinoma	basal_cell_carcinoma	NS	NS	y	COSV53547385	COSM3495052	102238725	c.1124C>T	p.S375F	Substitution - Missense	null	null	38	14:22924345-22924345	-	-	Confirmed somatic variant	25759019	null	surgery fresh/frozen	NS	null	ENSP00000319169.8:p.Ser375Phe	ENST00000324366.12:c.1124C>T	14:g.22924345G>A
PRMT5	ENST00000324366.12	1914	10894	TCGA-D3-A8GM-06	2263571	2130555	skin	NS	NS	NS	malignant_melanoma	NS	NS	NS	y	COSV53547385	COSM3495052	102238725	c.1124C>T	p.S375F	Substitution - Missense	null	null	38	14:22924345-22924345	-	-	Confirmed somatic variant	null	540	NS	NS	73	ENSP00000319169.8:p.Ser375Phe	ENST00000324366.12:c.1124C>T	14:g.22924345G>A
PRMT5	ENST00000324366.12	1914	10894	TCGA-D3-A1QA-06	2121507	1995743	skin	NS	NS	NS	malignant_melanoma	NS	NS	NS	y	COSV53547385	COSM3495052	102238725	c.1124C>T	p.S375F	Substitution - Missense	null	null	38	14:22924345-22924345	-	-	Confirmed somatic variant	null	540	NS	NS	55	ENSP00000319169.8:p.Ser375Phe	ENST00000324366.12:c.1124C>T	14:g.22924345G>A
PRMT5	ENST00000324366.12	1914	10894	TCGA-3N-A9WD-06	2339959	2204942	skin	NS	NS	NS	malignant_melanoma	NS	NS	NS	y	COSV53547385	COSM3495052	102238725	c.1124C>T	p.S375F	Substitution - Missense	null	null	38	14:22924345-22924345	-	-	Confirmed somatic variant	null	540	NS	NS	82	ENSP00000319169.8:p.Ser375Phe	ENST00000324366.12:c.1124C>T	14:g.22924345G>A
PRMT5	ENST00000324366.12	1914	10894	DLD1	2301972	2167255	large_intestine	NS	NS	NS	carcinoma	adenocarcinoma	NS	NS	y	COSV53547999	COSM4622919	102238749	c.1338G>A	p.S446=	Substitution - coding silent	het	null	38	14:22924045-22924045	-	-	Variant of unknown origin	24755471	null	cell-line	NS	null	ENSP00000319169.8:p.Ser446=	ENST00000324366.12:c.1338G>A	14:g.22924045C>T
PRMT5	ENST00000324366.12	1914	10894	TCGA-EB-A553-01	2121612	1995848	skin	NS	NS	NS	malignant_melanoma	NS	NS	NS	y	COSV53547782	COSM3885864	102238671	c.1410C>T	p.S470=	Substitution - coding silent	null	null	38	14:22923126-22923126	-	-	Confirmed somatic variant	null	540	NS	NS	62	ENSP00000319169.8:p.Ser470=	ENST00000324366.12:c.1410C>T	14:g.22923126G>A
PRMT5	ENST00000324366.12	1914	10894	5-VS056-T1	2869885	2724882	skin	NS	NS	NS	carcinoma	basal_cell_carcinoma	NS	NS	y	COSV53547782	COSM3885864	102238671	c.1410C>T	p.S470=	Substitution - coding silent	null	null	38	14:22923126-22923126	-	-	Confirmed somatic variant	26950094	null	surgery fresh/frozen	NS	59	ENSP00000319169.8:p.Ser470=	ENST00000324366.12:c.1410C>T	14:g.22923126G>A
PRMT5	ENST00000324366.12	1914	10894	5-VS024-T1	2869845	2724842	skin	NS	NS	NS	carcinoma	basal_cell_carcinoma	NS	NS	y	COSV53546781	COSM3495048	102240281	c.1409C>T	p.S470F	Substitution - Missense	null	null	38	14:22923127-22923127	-	-	Confirmed somatic variant	26950094	null	surgery fresh/frozen	NS	55	ENSP00000319169.8:p.Ser470Phe	ENST00000324366.12:c.1409C>T	14:g.22923127G>A
PRMT5	ENST00000324366.12	1914	10894	TCGA-EE-A182-06	2121623	1995859	skin	NS	NS	NS	malignant_melanoma	NS	NS	NS	y	COSV53546781	COSM3495048	102240281	c.1409C>T	p.S470F	Substitution - Missense	null	null	38	14:22923127-22923127	-	-	Confirmed somatic variant	null	540	NS	NS	84	ENSP00000319169.8:p.Ser470Phe	ENST00000324366.12:c.1409C>T	14:g.22923127G>A
PRMT5	ENST00000324366.12	1914	10894	TCGA-YG-AA3O-06	2339483	2204466	skin	NS	NS	NS	malignant_melanoma	NS	NS	NS	y	COSV53546781	COSM3495048	102240281	c.1409C>T	p.S470F	Substitution - Missense	null	null	38	14:22923127-22923127	-	-	Confirmed somatic variant	null	540	NS	NS	62	ENSP00000319169.8:p.Ser470Phe	ENST00000324366.12:c.1409C>T	14:g.22923127G>A
PRMT5	ENST00000324366.12	1914	10894	IGC-04-1193	2662317	2522441	lung	NS	NS	NS	carcinoma	adenocarcinoma	NS	NS	y	COSV53544832	COSM6521335	102239085	c.1427C>T	p.S476F	Substitution - Missense	null	null	38	14:22923109-22923109	-	-	Confirmed somatic variant	27923066	null	surgery fresh/frozen	primary	null	ENSP00000319169.8:p.Ser476Phe	ENST00000324366.12:c.1427C>T	14:g.22923109G>A
PRMT5	ENST00000324366.12	1914	10894	IGC-11-1090	2662354	2522478	lung	NS	NS	NS	carcinoma	adenocarcinoma	NS	NS	y	COSV53548221	COSM6554222	102238253	c.1430C>A	p.S477Y	Substitution - Missense	null	null	38	14:22923106-22923106	-	-	Confirmed somatic variant	27923066	null	surgery fresh/frozen	primary	null	ENSP00000319169.8:p.Ser477Tyr	ENST00000324366.12:c.1430C>A	14:g.22923106G>T
PRMT5	ENST00000324366.12	1914	10894	TCGA-IR-A3LA-01	2193391	2061669	cervix	NS	NS	NS	carcinoma	squamous_cell_carcinoma	NS	NS	y	COSV53545931	COSM4845472	102238784	c.1433C>T	p.S478F	Substitution - Missense	null	null	38	14:22923103-22923103	-	-	Confirmed somatic variant	null	415	NS	NS	60	ENSP00000319169.8:p.Ser478Phe	ENST00000324366.12:c.1433C>T	14:g.22923103G>A
PRMT5	ENST00000324366.12	1914	10894	2640257	2640257	2500558	large_intestine	rectum	NS	NS	carcinoma	adenocarcinoma	NS	NS	y	COSV104575869	COSM9411019	102241108	c.1818C>T	p.S606=	Substitution - coding silent	null	null	38	14:22921000-22921000	-	-	Confirmed somatic variant	27612425	null	surgery fresh/frozen	NS	35	ENSP00000319169.8:p.Ser606=	ENST00000324366.12:c.1818C>T	14:g.22921000G>A
PRMT5	ENST00000324366.12	1914	10894	H1155	1870263	1761056	lung	NS	NS	NS	carcinoma	large_cell_neuroendocrine_carcinoma	NS	NS	y	COSV53545624	COSM1195458	102240211	c.1895C>T	p.S632L	Substitution - Missense	null	null	38	14:22920923-22920923	-	-	Variant of unknown origin	23033341	null	cell-line	NS	36	ENSP00000319169.8:p.Ser632Leu	ENST00000324366.12:c.1895C>T	14:g.22920923G>A
PRMT5	ENST00000324366.12	1914	10894	H1155	2776231	2634367	lung	NS	NS	NS	carcinoma	large_cell_carcinoma	NS	NS	y	COSV53545624	COSM1195458	102240211	c.1895C>T	p.S632L	Substitution - Missense	null	null	38	14:22920923-22920923	-	-	Variant of unknown origin	29681454	null	NS	NS	36	ENSP00000319169.8:p.Ser632Leu	ENST00000324366.12:c.1895C>T	14:g.22920923G>A
PRMT5	ENST00000324366.12	1914	10894	HN_0-064	1560516	1481966	upper_aerodigestive_tract	mouth	NS	NS	carcinoma	squamous_cell_carcinoma	NS	NS	y	COSV53549045	COSM126884	102239870	c.206C>G	p.S69*	Substitution - Nonsense	null	null	38	14:22928520-22928520	-	-	Variant of unknown origin	21798893	null	surgery fresh/frozen	primary	null	ENSP00000319169.8:p.Ser69Ter	ENST00000324366.12:c.206C>G	14:g.22928520G>C
PRMT5	ENST00000324366.12	1914	10894	TCGA-BS-A0UV-01	1783478	1687477	endometrium	NS	NS	NS	carcinoma	endometrioid_carcinoma	NS	NS	y	COSV53544901	COSM954582	102238322	c.260C>A	p.S87Y	Substitution - Missense	het	null	38	14:22928181-22928181	-	-	Variant of unknown origin	null	419	fresh/frozen - NOS	primary	55	ENSP00000319169.8:p.Ser87Tyr	ENST00000324366.12:c.260C>A	14:g.22928181G>T
PRMT5	ENST00000324366.12	1914	10894	TCGA-WJ-A86L-01	2339335	2204318	liver	NS	NS	NS	carcinoma	hepatocellular_carcinoma	NS	NS	y	COSV99362799	COSM8399152	102241360	c.87A>T	p.T29=	Substitution - coding silent	null	null	38	14:22929275-22929275	-	-	Confirmed somatic variant	null	628	NS	primary	68	ENSP00000319169.8:p.Thr29=	ENST00000324366.12:c.87A>T	14:g.22929275T>A
PRMT5	ENST00000324366.12	1914	10894	MEN0092-P	2818935	2675234	meninges	NS	NS	NS	meningioma	atypical	NS	NS	y	COSV104369846	COSM9269372	102238887	c.1242C>T	p.T414=	Substitution - coding silent	null	null	38	14:22924141-22924141	-	-	Confirmed somatic variant	28713588	null	surgery - NOS	NS	null	ENSP00000319169.8:p.Thr414=	ENST00000324366.12:c.1242C>T	14:g.22924141G>A
PRMT5	ENST00000324366.12	1914	10894	5-VS033-T1	2869854	2724851	skin	NS	NS	NS	carcinoma	basal_cell_carcinoma	NS	NS	y	COSV105083964	COSM9739627	102238565	c.1241C>T	p.T414I	Substitution - Missense	null	null	38	14:22924142-22924142	-	-	Confirmed somatic variant	26950094	null	surgery fresh/frozen	NS	73	ENSP00000319169.8:p.Thr414Ile	ENST00000324366.12:c.1241C>T	14:g.22924142G>A
PRMT5	ENST00000324366.12	1914	10894	TCGA-DI-A0WH-01	1783540	1687539	endometrium	NS	NS	NS	carcinoma	endometrioid_carcinoma	NS	NS	y	COSV53545839	COSM954564	102240351	c.1407T>C	p.T469=	Substitution - coding silent	null	null	38	14:22923129-22923129	-	-	Confirmed somatic variant	null	419	fresh/frozen - NOS	primary	64	ENSP00000319169.8:p.Thr469=	ENST00000324366.12:c.1407T>C	14:g.22923129A>G
PRMT5	ENST00000324366.12	1914	10894	TCGA-EE-A2M6-06	2121672	1995908	skin	NS	NS	NS	malignant_melanoma	NS	NS	NS	y	COSV99362709	COSM7951866	102240843	c.1773G>T	p.T591=	Substitution - coding silent	null	null	38	14:22921045-22921045	-	-	Confirmed somatic variant	null	540	NS	NS	61	ENSP00000319169.8:p.Thr591=	ENST00000324366.12:c.1773G>T	14:g.22921045C>A
PRMT5	ENST00000324366.12	1914	10894	T3658	2658293	2518452	large_intestine	NS	NS	NS	carcinoma	adenocarcinoma	NS	NS	y	COSV53544814	COSM4717881	102238386	c.1772C>T	p.T591M	Substitution - Missense	null	null	38	14:22921046-22921046	-	-	Confirmed somatic variant	27149842	null	NS	NS	83.75	ENSP00000319169.8:p.Thr591Met	ENST00000324366.12:c.1772C>T	14:g.22921046G>A
PRMT5	ENST00000324366.12	1914	10894	T3658	2296240	2161843	large_intestine	colon	transverse	NS	carcinoma	adenocarcinoma	NS	NS	y	COSV53544814	COSM4717881	102238386	c.1772C>T	p.T591M	Substitution - Missense	null	null	38	14:22921046-22921046	-	-	Confirmed somatic variant	25344691	null	NS	NS	83.75	ENSP00000319169.8:p.Thr591Met	ENST00000324366.12:c.1772C>T	14:g.22921046G>A
PRMT5	ENST00000324366.12	1914	10894	DD191_PT	2749234	2607933	stomach	gastroesophageal_junction	NS	NS	carcinoma	adenocarcinoma	NS	NS	y	COSV53544814	COSM4717881	102238386	c.1772C>T	p.T591M	Substitution - Missense	het	null	38	14:22921046-22921046	-	-	Confirmed somatic variant	29703791	null	surgery - NOS	primary	66	ENSP00000319169.8:p.Thr591Met	ENST00000324366.12:c.1772C>T	14:g.22921046G>A
PRMT5	ENST00000324366.12	1914	10894	DD191_Org	2749233	2607933	stomach	gastroesophageal_junction	NS	NS	carcinoma	adenocarcinoma	NS	NS	y	COSV53544814	COSM4717881	102238386	c.1772C>T	p.T591M	Substitution - Missense	het	null	38	14:22921046-22921046	-	-	Confirmed somatic variant	29703791	null	organoid culture	primary	66	ENSP00000319169.8:p.Thr591Met	ENST00000324366.12:c.1772C>T	14:g.22921046G>A
PRMT5	ENST00000324366.12	1914	10894	T2197	2296103	2161706	large_intestine	colon	transverse	NS	carcinoma	adenocarcinoma	NS	NS	y	COSV53546170	COSM4717885	102240144	c.240G>A	p.T80=	Substitution - coding silent	null	null	38	14:22928201-22928201	-	-	Confirmed somatic variant	25344691	null	NS	NS	67.16	ENSP00000319169.8:p.Thr80=	ENST00000324366.12:c.240G>A	14:g.22928201C>T
PRMT5	ENST00000324366.12	1914	10894	T2197	2658299	2518458	large_intestine	NS	NS	NS	carcinoma	adenocarcinoma	NS	NS	y	COSV53546170	COSM4717885	102240144	c.240G>A	p.T80=	Substitution - coding silent	null	null	38	14:22928201-22928201	-	-	Confirmed somatic variant	27149842	null	NS	NS	67.16	ENSP00000319169.8:p.Thr80=	ENST00000324366.12:c.240G>A	14:g.22928201C>T
PRMT5	ENST00000324366.12	1914	10894	587278	1766767	1671087	large_intestine	colon	NS	NS	carcinoma	adenocarcinoma	NS	NS	y	COSV53547981	COSM1222112	102238832	c.239C>T	p.T80M	Substitution - Missense	null	null	38	14:22928202-22928202	-	-	Confirmed somatic variant	22895193	null	surgery fresh/frozen	primary	null	ENSP00000319169.8:p.Thr80Met	ENST00000324366.12:c.239C>T	14:g.22928202G>A
PRMT5	ENST00000324366.12	1914	10894	TCGA-D1-A103-01	1783494	1687493	endometrium	NS	NS	NS	carcinoma	endometrioid_carcinoma	NS	NS	y	COSV53548306	COSM954572	102240523	c.734T>C	p.V245A	Substitution - Missense	het	null	38	14:22926176-22926176	-	-	Variant of unknown origin	null	419	fresh/frozen - NOS	primary	87	ENSP00000319169.8:p.Val245Ala	ENST00000324366.12:c.734T>C	14:g.22926176A>G
PRMT5	ENST00000324366.12	1914	10894	TCGA-OD-A75X-06	2185862	2054159	skin	NS	NS	NS	malignant_melanoma	NS	NS	NS	y	COSV99362992	COSM8095987	102238944	c.1074C>T	p.V358=	Substitution - coding silent	null	null	38	14:22924481-22924481	-	-	Confirmed somatic variant	null	540	NS	NS	49	ENSP00000319169.8:p.Val358=	ENST00000324366.12:c.1074C>T	14:g.22924481G>A
PRMT5	ENST00000324366.12	1914	10894	TCGA-V9-A7HT-01	2386183	2249015	kidney	NS	NS	NS	carcinoma	papillary_renal_cell_carcinoma	NS	NS	y	COSV99362702	COSM8250220	102239874	c.1073T>A	p.V358D	Substitution - Missense	null	null	38	14:22924482-22924482	-	-	Confirmed somatic variant	null	543	NS	primary	67	ENSP00000319169.8:p.Val358Asp	ENST00000324366.12:c.1073T>A	14:g.22924482A>T
PRMT5	ENST00000324366.12	1914	10894	CHEWS024	2294536	2160563	bone	NS	NS	NS	Ewings_sarcoma-peripheral_primitive_neuroectodermal_tumour	NS	NS	NS	y	COSV53547149	COSM4577767	102239683	c.1080A>G	p.V360=	Substitution - coding silent	null	null	38	14:22924389-22924389	-	-	Variant of unknown origin	25186949	null	NS	NS	16	ENSP00000319169.8:p.Val360=	ENST00000324366.12:c.1080A>G	14:g.22924389T>C
PRMT5	ENST00000324366.12	1914	10894	HKNPC-014-Tumor-SM-5PA38	2640113	2500414	upper_aerodigestive_tract	pharynx	nasopharynx	NS	carcinoma	nasopharyngeal_carcinoma	NS	NS	y	COSV53547427	COSM6449273	102241153	c.1192G>A	p.V398M	Substitution - Missense	null	null	38	14:22924277-22924277	-	-	Confirmed somatic variant	28098136	null	surgery-fixed	recurrent	41	ENSP00000319169.8:p.Val398Met	ENST00000324366.12:c.1192G>A	14:g.22924277C>T
PRMT5	ENST00000324366.12	1914	10894	CSCC-35-T	2292474	2158538	skin	head_neck	NS	NS	carcinoma	squamous_cell_carcinoma	NS	NS	y	COSV53546438	COSM4462477	102240032	c.1248C>T	p.V416=	Substitution - coding silent	het	null	38	14:22924135-22924135	-	-	Confirmed somatic variant	25303977	null	surgery fresh/frozen	primary	74	ENSP00000319169.8:p.Val416=	ENST00000324366.12:c.1248C>T	14:g.22924135G>A
PRMT5	ENST00000324366.12	1914	10894	TCGA-EE-A29W-06	2121647	1995883	skin	NS	NS	NS	malignant_melanoma	NS	NS	NS	y	COSV99362850	COSM8083446	102240781	c.1509G>T	p.V503=	Substitution - coding silent	null	null	38	14:22922812-22922812	-	-	Confirmed somatic variant	null	540	NS	NS	42	ENSP00000319169.8:p.Val503=	ENST00000324366.12:c.1509G>T	14:g.22922812C>A
PRMT5	ENST00000324366.12	1914	10894	T335135	2658230	2518389	large_intestine	NS	NS	NS	carcinoma	adenocarcinoma	NS	NS	y	COSV53548496	COSM6756291	102239075	c.1640T>C	p.V547A	Substitution - Missense	null	null	38	14:22922499-22922499	-	-	Confirmed somatic variant	27149842	null	NS	NS	85.66	ENSP00000319169.8:p.Val547Ala	ENST00000324366.12:c.1640T>C	14:g.22922499A>G
PRMT5	ENST00000324366.12	1914	10894	TCGA-EZ-7264-01	2194204	2062482	central_nervous_system	brain	NS	NS	glioma	NS	NS	NS	y	COSV53546935	COSM3968736	102240755	c.1861G>A	p.V621I	Substitution - Missense	null	null	38	14:22920957-22920957	-	-	Confirmed somatic variant	null	545	NS	NS	47	ENSP00000319169.8:p.Val621Ile	ENST00000324366.12:c.1861G>A	14:g.22920957C>T
PRMT5	ENST00000324366.12	1914	10894	TCGA-KV-A6GE-01	2194068	2062346	kidney	NS	NS	NS	carcinoma	papillary_renal_cell_carcinoma	NS	NS	y	COSV53545320	COSM3987573	102239366	c.248T>C	p.V83A	Substitution - Missense	null	null	38	14:22928193-22928193	-	-	Confirmed somatic variant	null	543	NS	NS	65	ENSP00000319169.8:p.Val83Ala	ENST00000324366.12:c.248T>C	14:g.22928193A>G
PRMT5	ENST00000324366.12	1914	10894	MOLT-4	1998457	1883529	haematopoietic_and_lymphoid_tissue	NS	NS	NS	lymphoid_neoplasm	acute_lymphoblastic_leukaemia	NS	NS	y	COSV53545769	COSM1677875	102240256	c.567G>A	p.W189*	Substitution - Nonsense	het	null	38	14:22926552-22926552	-	-	Confirmed somatic variant	23856246	null	cell-line	primary	null	ENSP00000319169.8:p.Trp189Ter	ENST00000324366.12:c.567G>A	14:g.22926552C>T
PRMT5	ENST00000324366.12	1914	10894	TCGA-D3-A3C8-06	2121530	1995766	skin	NS	NS	NS	malignant_melanoma	NS	NS	NS	y	COSV99362791	COSM8052046	102240429	c.1835G>T	p.W612L	Substitution - Missense	null	null	38	14:22920983-22920983	-	-	Confirmed somatic variant	null	540	NS	NS	58	ENSP00000319169.8:p.Trp612Leu	ENST00000324366.12:c.1835G>T	14:g.22920983C>A
PRMT5	ENST00000324366.12	1914	10894	YUOMEGA	2439351	2302192	skin	NS	NS	NS	malignant_melanoma	NS	NS	NS	y	COSV53545266	COSM5382082	102238533	c.267G>A	p.W89*	Substitution - Nonsense	het	null	38	14:22928174-22928174	-	-	Confirmed somatic variant	26214590	null	fresh/frozen - NOS	metastasis	72	ENSP00000319169.8:p.Trp89Ter	ENST00000324366.12:c.267G>A	14:g.22928174C>T
PRMT5	ENST00000324366.12	1914	10894	631060	1759412	1664160	lung	NS	NS	NS	carcinoma	small_cell_carcinoma	NS	NS	y	COSV53545685	COSM322830	102240072	c.858C>A	p.Y286*	Substitution - Nonsense	null	null	38	14:22924960-22924960	-	-	Variant of unknown origin	22941189	null	fresh/frozen - NOS	primary	null	ENSP00000319169.8:p.Tyr286Ter	ENST00000324366.12:c.858C>A	14:g.22924960G>T
PRMT5	ENST00000324366.12	1914	10894	TCGA-G4-6586-01	1651336	1566123	large_intestine	colon	ascending	NS	carcinoma	adenocarcinoma	NS	NS	y	COSV53545097	COSM1369108	102239129	c.856T>C	p.Y286H	Substitution - Missense	null	null	38	14:22924962-22924962	-	-	Confirmed somatic variant	null	376	NS	NS	73	ENSP00000319169.8:p.Tyr286His	ENST00000324366.12:c.856T>C	14:g.22924962A>G
PRMT5	ENST00000324366.12	1914	10894	TCGA-55-6968-01	1913999	1802281	lung	right_lower_lobe	NS	NS	carcinoma	adenocarcinoma	NS	NS	y	COSV53544672	COSM6140266	102238703	c.1443C>A	p.Y481*	Substitution - Nonsense	null	null	38	14:22923093-22923093	-	-	Variant of unknown origin	null	417	fresh/frozen - NOS	primary	61	ENSP00000319169.8:p.Tyr481Ter	ENST00000324366.12:c.1443C>A	14:g.22923093G>T
PRMT5	ENST00000324366.12	1914	10894	TCGA-13-0889-01	1475058	1398757	ovary	NS	NS	NS	carcinoma	serous_carcinoma	NS	NS	y	COSV99363232	COSM7514746	102240869	c.1658dup	p.Y554Lfs*3	Insertion - Frameshift	null	null	38	14:22922482-22922483	-	-	Confirmed somatic variant	21720365	331	NS	primary	75	ENSP00000319169.8:p.Tyr554LeufsTer3	ENST00000324366.12:c.1658dup	14:g.22922482dup
PRMT5	ENST00000324366.12	1914	10894	TCGA-13-0889-01	1475058	1398757	ovary	NS	NS	NS	carcinoma	serous_carcinoma	NS	NS	y	COSV99363232	COSM7514746	102240869	c.1658dup	p.Y554Lfs*3	Insertion - Frameshift	null	null	38	14:22922482-22922483	-	-	Confirmed somatic variant	null	331	NS	primary	75	ENSP00000319169.8:p.Tyr554LeufsTer3	ENST00000324366.12:c.1658dup	14:g.22922482dup
PRMT5	ENST00000324366.12	1914	10894	XP840M	2856924	2712224	kidney	NS	NS	NS	carcinoma	clear_cell_renal_cell_carcinoma	NS	NS	y	COSV105083928	COSM9521629	102240172	c.1679A>C	p.Y560S	Substitution - Missense	null	null	38	14:22922460-22922460	-	-	Confirmed somatic variant	32271170	null	surgery fresh/frozen	metastasis	null	ENSP00000319169.8:p.Tyr560Ser	ENST00000324366.12:c.1679A>C	14:g.22922460T>G

## Sheet: CRAVAT output
PRMT5 CRAVAT output values. Red= pathogenic mutations, Blue = driver and pathogenic
Variant_Annotation																CHASMplus				Original_Input				VEST4	CHASM = Green	VEST = Red	Both CHASM and VEST = Blue
170	chr14	22928181	C	A		Yes	PRMT5	ENST00000324366.13	missense_variant	c.260G>T	p.Ser87Phe	{"AL132780.1": [["", "", "2kb_upstream_variant,lnc_RNA", "ENST00000548322.1", ""], ["", "", "2kb_upstream_variant,lnc_RNA", "ENST00000548819.5", ""], ["", "", "2kb_upstream_variant,lnc_RNA", "ENST00000668190.1", ""]], "PRMT5": [["O14744", "", "intron_variant", "ENST00000216350.12", "c.178+316G>T"], ["O14744", "p.Ser87Phe", "missense_variant", "ENST00000324366.13", "c.260G>T"], ["O14744", "p.Ser70…	0			0.0505	0.199	NM_001039619.2	[["NM_001039619.2", 0.199, 0.0505], ["NM_001282956.1", 0.154, 0.0937], ["NM_006109.4", 0.202, 0.0485]]	chr14	22928181	C	A	ENST00000324366.12	0.972	0.00253	[["ENST00000324366.12", 0.972, 0.00253], ["ENST00000397440.8", 0.854, 0.01761], ["ENST00000397441.6", 0.972, 0.00253]]
189	chr14	22926552	G	A		Yes	PRMT5	ENST00000324366.13	missense_variant	c.567C>T	p.Trp189Cys	{"PRMT5": [["O14744", "p.Trp128Cys", "missense_variant", "ENST00000216350.12", "c.384C>T"], ["O14744", "p.Trp189Cys", "missense_variant", "ENST00000324366.13", "c.567C>T"], ["O14744", "", "intron_variant", "ENST00000397440.8", "c.265-1512C>T"], ["O14744", "p.Trp172Cys", "missense_variant", "ENST00000397441.6", "c.516C>T"], ["", "", "processed_transcript", "ENST00000553641.5", ""], ["", "", "NMD_t…	0			0.0786	0.167	NM_001039619.2	[["NM_001039619.2", 0.167, 0.0786], ["NM_001282953.1", 0.161, 0.0853], ["NM_001282955.1", 0.17, 0.0755], ["NM_006109.4", 0.166, 0.0797]]	chr14	22926552	G	A	ENST00000397441.6	0.974	0.00253	[["ENST00000216350.12", 0.94, 0.00516], ["ENST00000324366.12", 0.971, 0.00253], ["ENST00000397441.6", 0.974, 0.00253], ["ENST00000553897.5", 0.957, 0.00324]]
10	chr14	22924279	C	T		Yes	PRMT5	ENST00000324366.13	missense_variant	c.1190G>A	p.Ala397Asp	{"PRMT5": [["O14744", "p.Ala336Asp", "missense_variant", "ENST00000216350.12", "c.1007G>A"], ["O14744", "p.Ala397Asp", "missense_variant", "ENST00000324366.13", "c.1190G>A"], ["O14744", "p.Ala226Asp", "missense_variant", "ENST00000397440.8", "c.677G>A"], ["O14744", "p.Ala380Asp", "missense_variant", "ENST00000397441.6", "c.1139G>A"], ["", "", "2kb_upstream_variant,processed_transcript", "ENST0000…	0			0.0458	0.206	NM_001039619.2	[["NM_001039619.2", 0.206, 0.0458], ["NM_001282953.1", 0.203, 0.0478], ["NM_001282955.1", 0.201, 0.0492], ["NM_001282956.1", 0.206, 0.0458], ["NM_006109.4", 0.189, 0.0581]]	chr14	22924279	C	T	ENST00000324366.12	0.967	0.00283	[["ENST00000216350.12", 0.953, 0.00354], ["ENST00000324366.12", 0.967, 0.00283], ["ENST00000397440.8", 0.966, 0.00283], ["ENST00000397441.6", 0.965, 0.00283], ["ENST00000553897.5", 0.958, 0.00324]]
106	chr14	22923116	C	T		Yes	PRMT5	ENST00000324366.13	missense_variant	c.1420G>A	p.Pro474Thr	{"PRMT5": [["O14744", "p.Pro413Thr", "missense_variant", "ENST00000216350.12", "c.1237G>A"], ["O14744", "p.Pro474Thr", "missense_variant", "ENST00000324366.13", "c.1420G>A"], ["O14744", "p.Pro303Thr", "missense_variant", "ENST00000397440.8", "c.907G>A"], ["O14744", "p.Pro457Thr", "missense_variant", "ENST00000397441.6", "c.1369G>A"], ["", "", "2kb_upstream_variant,processed_transcript", "ENST0000…	0			0.0549	0.193	NM_001039619.2	[["NM_001039619.2", 0.193, 0.0549], ["NM_001282953.1", 0.203, 0.0478], ["NM_001282955.1", 0.199, 0.0505], ["NM_001282956.1", 0.2, 0.0499], ["NM_006109.4", 0.181, 0.0649]]	chr14	22923116	C	T	ENST00000397441.6	0.965	0.00283	[["ENST00000216350.12", 0.957, 0.00324], ["ENST00000324366.12", 0.963, 0.00293], ["ENST00000397440.8", 0.962, 0.00304], ["ENST00000397441.6", 0.965, 0.00283], ["ENST00000553897.5", 0.954, 0.00354]]
163	chr14	22923127	C	T		Yes	PRMT5	ENST00000324366.13	missense_variant	c.1409G>A	p.Ser470Tyr	{"PRMT5": [["O14744", "p.Ser409Tyr", "missense_variant", "ENST00000216350.12", "c.1226G>A"], ["O14744", "p.Ser470Tyr", "missense_variant", "ENST00000324366.13", "c.1409G>A"], ["O14744", "p.Ser299Tyr", "missense_variant", "ENST00000397440.8", "c.896G>A"], ["O14744", "p.Ser453Tyr", "missense_variant", "ENST00000397441.6", "c.1358G>A"], ["", "", "2kb_upstream_variant,processed_transcript", "ENST0000…	0			0.0864	0.16	NM_001039619.2	[["NM_001039619.2", 0.16, 0.0864], ["NM_001282953.1", 0.182, 0.064], ["NM_001282955.1", 0.183, 0.0631], ["NM_001282956.1", 0.161, 0.0853], ["NM_006109.4", 0.169, 0.0765]]	chr14	22923127	C	T	ENST00000397441.6	0.968	0.00283	[["ENST00000216350.12", 0.962, 0.00304], ["ENST00000324366.12", 0.965, 0.00283], ["ENST00000397440.8", 0.963, 0.00293], ["ENST00000397441.6", 0.968, 0.00283], ["ENST00000553897.5", 0.961, 0.00314]]
105	chr14	22923115	C	T		Yes	PRMT5	ENST00000324366.13	missense_variant	c.1421G>A	p.Pro474His	{"PRMT5": [["O14744", "p.Pro413His", "missense_variant", "ENST00000216350.12", "c.1238G>A"], ["O14744", "p.Pro474His", "missense_variant", "ENST00000324366.13", "c.1421G>A"], ["O14744", "p.Pro303His", "missense_variant", "ENST00000397440.8", "c.908G>A"], ["O14744", "p.Pro457His", "missense_variant", "ENST00000397441.6", "c.1370G>A"], ["", "", "2kb_upstream_variant,processed_transcript", "ENST0000…	0			0.0549	0.193	NM_001039619.2	[["NM_001039619.2", 0.193, 0.0549], ["NM_001282953.1", 0.19, 0.0573], ["NM_001282955.1", 0.187, 0.0597], ["NM_001282956.1", 0.195, 0.0534], ["NM_006109.4", 0.182, 0.064]]	chr14	22923115	C	T	ENST00000324366.12	0.962	0.00304	[["ENST00000216350.12", 0.951, 0.00374], ["ENST00000324366.12", 0.962, 0.00304], ["ENST00000397440.8", 0.958, 0.00324], ["ENST00000397441.6", 0.962, 0.00304], ["ENST00000553897.5", 0.952, 0.00354]]
47	chr14	22926202	C	T		Yes	PRMT5	ENST00000324366.13	missense_variant	c.708G>A	p.Phe236Leu	{"PRMT5": [["O14744", "p.Phe175Leu", "missense_variant", "ENST00000216350.12", "c.525G>A"], ["O14744", "p.Phe236Leu", "missense_variant", "ENST00000324366.13", "c.708G>A"], ["O14744", "", "intron_variant", "ENST00000397440.8", "c.265-1162G>A"], ["O14744", "p.Phe219Leu", "missense_variant", "ENST00000397441.6", "c.657G>A"], ["", "", "processed_transcript", "ENST00000553641.5", ""], ["", "", "NMD_t…	0			0.138	0.125	NM_001039619.2	[["NM_001039619.2", 0.125, 0.138], ["NM_001282953.1", 0.157, 0.09], ["NM_001282955.1", 0.166, 0.0797], ["NM_006109.4", 0.168, 0.0775]]	chr14	22926202	C	T	ENST00000397441.6	0.959	0.00324	[["ENST00000216350.12", 0.952, 0.00354], ["ENST00000324366.12", 0.954, 0.00354], ["ENST00000397441.6", 0.959, 0.00324], ["ENST00000553897.5", 0.95, 0.00385]]
18	chr14	22924036	C	T		Yes	PRMT5	ENST00000324366.13	stop_gained	c.1347G>A	p.Cys449Ter	{"PRMT5": [["O14744", "p.Cys388Ter", "stop_gained", "ENST00000216350.12", "c.1164G>A"], ["O14744", "p.Cys449Ter", "stop_gained", "ENST00000324366.13", "c.1347G>A"], ["O14744", "p.Cys278Ter", "stop_gained", "ENST00000397440.8", "c.834G>A"], ["O14744", "p.Cys432Ter", "stop_gained", "ENST00000397441.6", "c.1296G>A"], ["", "", "2kb_upstream_variant,processed_transcript", "ENST00000476175.6", ""], [""…	0							chr14	22924036	C	T	ENST00000397440.8	0.978	0.00564	[["ENST00000216350.12", 0.926, 0.02167], ["ENST00000324366.12", 0.968, 0.00845], ["ENST00000397440.8", 0.978, 0.00564], ["ENST00000397441.6", 0.97, 0.00759], ["ENST00000553897.5", 0.929, 0.02081]]
191	chr14	22928174	G	A		Yes	PRMT5	ENST00000324366.13	missense_variant	c.267C>T	p.Trp89Cys	{"AL132780.1": [["", "", "2kb_upstream_variant,lnc_RNA", "ENST00000548322.1", ""], ["", "", "2kb_upstream_variant,lnc_RNA", "ENST00000548819.5", ""], ["", "", "2kb_upstream_variant,lnc_RNA", "ENST00000668190.1", ""]], "PRMT5": [["O14744", "", "intron_variant", "ENST00000216350.12", "c.178+323C>T"], ["O14744", "p.Trp89Cys", "missense_variant", "ENST00000324366.13", "c.267C>T"], ["O14744", "p.Trp72…	0			0.0819	0.164	NM_001039619.2	[["NM_001039619.2", 0.164, 0.0819], ["NM_001282956.1", 0.141, 0.111], ["NM_006109.4", 0.161, 0.0853]]	chr14	22928174	G	A	ENST00000397441.6	0.93	0.00607	[["ENST00000324366.12", 0.929, 0.00607], ["ENST00000397440.8", 0.847, 0.01913], ["ENST00000397441.6", 0.93, 0.00607]]
104	chr14	22924360	C	T		Yes	PRMT5	ENST00000324366.13	missense_variant	c.1109G>A	p.Pro370His	{"PRMT5": [["O14744", "p.Pro309His", "missense_variant", "ENST00000216350.12", "c.926G>A"], ["O14744", "p.Pro370His", "missense_variant", "ENST00000324366.13", "c.1109G>A"], ["O14744", "p.Pro199His", "missense_variant", "ENST00000397440.8", "c.596G>A"], ["O14744", "p.Pro353His", "missense_variant", "ENST00000397441.6", "c.1058G>A"], ["", "", "2kb_upstream_variant,processed_transcript", "ENST00000…	0			0.0841	0.162	NM_001039619.2	[["NM_001039619.2", 0.162, 0.0841], ["NM_001282953.1", 0.187, 0.0597], ["NM_001282955.1", 0.184, 0.0623], ["NM_001282956.1", 0.193, 0.0549], ["NM_006109.4", 0.159, 0.0876]]	chr14	22924360	C	T	ENST00000397441.6	0.928	0.00617	[["ENST00000216350.12", 0.916, 0.0082], ["ENST00000324366.12", 0.923, 0.00719], ["ENST00000397440.8", 0.92, 0.00789], ["ENST00000397441.6", 0.928, 0.00617], ["ENST00000553897.5", 0.915, 0.0082]]
165	chr14	22923106	C	A		Yes	PRMT5	ENST00000324366.13	missense_variant	c.1430G>T	p.Ser477Phe	{"PRMT5": [["O14744", "p.Ser416Phe", "missense_variant", "ENST00000216350.12", "c.1247G>T"], ["O14744", "p.Ser477Phe", "missense_variant", "ENST00000324366.13", "c.1430G>T"], ["O14744", "p.Ser306Phe", "missense_variant", "ENST00000397440.8", "c.917G>T"], ["O14744", "p.Ser460Phe", "missense_variant", "ENST00000397441.6", "c.1379G>T"], ["", "", "2kb_upstream_variant,processed_transcript", "ENST0000…	0			0.102	0.148	NM_001039619.2	[["NM_001039619.2", 0.148, 0.102], ["NM_001282953.1", 0.162, 0.0841], ["NM_001282955.1", 0.16, 0.0864], ["NM_001282956.1", 0.178, 0.0677], ["NM_006109.4", 0.148, 0.102]]	chr14	22923106	C	A	ENST00000397441.6	0.923	0.00719	[["ENST00000216350.12", 0.904, 0.00961], ["ENST00000324366.12", 0.92, 0.00789], ["ENST00000397440.8", 0.897, 0.01093], ["ENST00000397441.6", 0.923, 0.00719], ["ENST00000553897.5", 0.903, 0.00982]]
99	chr14	22926180	C	T		Yes	PRMT5	ENST00000324366.13	missense_variant	c.730G>A	p.Pro244Thr	{"PRMT5": [["O14744", "p.Pro183Thr", "missense_variant", "ENST00000216350.12", "c.547G>A"], ["O14744", "p.Pro244Thr", "missense_variant", "ENST00000324366.13", "c.730G>A"], ["O14744", "", "intron_variant", "ENST00000397440.8", "c.265-1140G>A"], ["O14744", "p.Pro227Thr", "missense_variant", "ENST00000397441.6", "c.679G>A"], ["", "", "processed_transcript", "ENST00000553641.5", ""], ["", "", "NMD_t…	0			0.124	0.133	NM_001039619.2	[["NM_001039619.2", 0.133, 0.124], ["NM_001282953.1", 0.182, 0.064], ["NM_001282955.1", 0.183, 0.0631], ["NM_006109.4", 0.187, 0.0597]]	chr14	22926180	C	T	ENST00000397441.6	0.916	0.0082	[["ENST00000216350.12", 0.905, 0.00961], ["ENST00000324366.12", 0.911, 0.0086], ["ENST00000397441.6", 0.916, 0.0082], ["ENST00000553897.5", 0.916, 0.0082]]
37	chr14	22929289	G	A		Yes	PRMT5	ENST00000324366.13	stop_gained	c.73C>T	p.Glu25Ter	{"AL132780.1": [["", "", "2kb_upstream_variant,lnc_RNA", "ENST00000548322.1", ""], ["", "", "2kb_upstream_variant,lnc_RNA", "ENST00000548819.5", ""], ["", "", "2kb_upstream_variant,lnc_RNA", "ENST00000668190.1", ""]], "PRMT5": [["O14744", "", "5_prime_UTR_variant", "ENST00000216350.12", "c.-64C>T"], ["O14744", "p.Glu25Ter", "stop_gained", "ENST00000324366.13", "c.73C>T"], ["O14744", "", "5_prime_…	0							chr14	22929289	G	A	ENST00000627278.1	0.967	0.00845	[["ENST00000324366.12", 0.963, 0.00997], ["ENST00000553897.5", 0.911, 0.02796], ["ENST00000627278.1", 0.967, 0.00845]]
119	chr14	22924891	G	A		Yes	PRMT5	ENST00000324366.13	missense_variant	c.927C>T	p.Gln309His	{"PRMT5": [["O14744", "p.Gln248His", "missense_variant", "ENST00000216350.12", "c.744C>T"], ["O14744", "p.Gln309His", "missense_variant", "ENST00000324366.13", "c.927C>T"], ["O14744", "p.Gln138His", "missense_variant", "ENST00000397440.8", "c.414C>T"], ["O14744", "p.Gln292His", "missense_variant", "ENST00000397441.6", "c.876C>T"], ["", "", "2kb_downstream_variant,processed_transcript", "ENST00000…	0			0.0597	0.187	NM_001039619.2	[["NM_001039619.2", 0.187, 0.0597], ["NM_001282953.1", 0.171, 0.0744], ["NM_001282955.1", 0.174, 0.0715], ["NM_001282956.1", 0.149, 0.1], ["NM_006109.4", 0.187, 0.0597]]	chr14	22924891	G	A	ENST00000324366.12	0.907	0.00931	[["ENST00000216350.12", 0.865, 0.01559], ["ENST00000324366.12", 0.907, 0.00931], ["ENST00000397440.8", 0.867, 0.01528], ["ENST00000397441.6", 0.895, 0.01113], ["ENST00000553897.5", 0.876, 0.01386]]
196	chr14	22922460	A	C		Yes	PRMT5	ENST00000324366.13	missense_variant	c.1679T>G	p.Tyr560Cys	{"PRMT5": [["O14744", "p.Tyr499Cys", "missense_variant", "ENST00000216350.12", "c.1496T>G"], ["O14744", "p.Tyr560Cys", "missense_variant", "ENST00000324366.13", "c.1679T>G"], ["O14744", "p.Tyr389Cys", "missense_variant", "ENST00000397440.8", "c.1166T>G"], ["O14744", "p.Tyr543Cys", "missense_variant", "ENST00000397441.6", "c.1628T>G"], ["", "", "processed_transcript", "ENST00000476175.6", ""], ["O…	0			0.107	0.144	NM_001039619.2	[["NM_001039619.2", 0.144, 0.107], ["NM_001282953.1", 0.163, 0.083], ["NM_001282955.1", 0.165, 0.0808], ["NM_001282956.1", 0.156, 0.0913], ["NM_006109.4", 0.177, 0.0686]]	chr14	22922460	A	C	ENST00000397440.8	0.9	0.01022	[["ENST00000216350.12", 0.897, 0.01093], ["ENST00000324366.12", 0.877, 0.01366], ["ENST00000397440.8", 0.9, 0.01022], ["ENST00000397441.6", 0.897, 0.01093], ["ENST00000553897.5", 0.896, 0.01113]]
56	chr14	22924376	G	A		Yes	PRMT5	ENST00000324366.13	stop_gained	c.1093C>T	p.Gly365Ter	{"PRMT5": [["O14744", "p.Gly304Ter", "stop_gained", "ENST00000216350.12", "c.910C>T"], ["O14744", "p.Gly365Ter", "stop_gained", "ENST00000324366.13", "c.1093C>T"], ["O14744", "p.Gly194Ter", "stop_gained", "ENST00000397440.8", "c.580C>T"], ["O14744", "p.Gly348Ter", "stop_gained", "ENST00000397441.6", "c.1042C>T"], ["", "", "2kb_upstream_variant,processed_transcript", "ENST00000476175.6", ""], ["",…	0							chr14	22924376	G	A	ENST00000397441.6	0.96	0.01062	[["ENST00000216350.12", 0.923, 0.02297], ["ENST00000324366.12", 0.958, 0.01149], ["ENST00000397440.8", 0.957, 0.01149], ["ENST00000397441.6", 0.96, 0.01062], ["ENST00000553897.5", 0.926, 0.02167]]
83	chr14	22924705	T	C		Yes	PRMT5	ENST00000324366.13	missense_variant	c.944A>G	p.Leu315Arg	{"PRMT5": [["O14744", "p.Leu254Arg", "missense_variant", "ENST00000216350.12", "c.761A>G"], ["O14744", "p.Leu315Arg", "missense_variant", "ENST00000324366.13", "c.944A>G"], ["O14744", "p.Leu144Arg", "missense_variant", "ENST00000397440.8", "c.431A>G"], ["O14744", "p.Leu298Arg", "missense_variant", "ENST00000397441.6", "c.893A>G"], ["", "", "2kb_upstream_variant,processed_transcript", "ENST0000047…	0			0.0499	0.2	NM_001039619.2	[["NM_001039619.2", 0.2, 0.0499], ["NM_001282953.1", 0.189, 0.0581], ["NM_001282955.1", 0.187, 0.0597], ["NM_001282956.1", 0.192, 0.0557], ["NM_006109.4", 0.2, 0.0499]]	chr14	22924705	T	C	ENST00000397440.8	0.895	0.01113	[["ENST00000216350.12", 0.846, 0.01953], ["ENST00000324366.12", 0.844, 0.01994], ["ENST00000397440.8", 0.895, 0.01113], ["ENST00000397441.6", 0.85, 0.01832], ["ENST00000553897.5", 0.84, 0.02014]]
33	chr14	22928164	G	T		Yes	PRMT5	ENST00000324366.13	missense_variant	c.277C>A	p.Asp93Asn	{"AL132780.1": [["", "", "2kb_upstream_variant,lnc_RNA", "ENST00000548322.1", ""], ["", "", "2kb_upstream_variant,lnc_RNA", "ENST00000548819.5", ""], ["", "", "2kb_upstream_variant,lnc_RNA", "ENST00000668190.1", ""]], "PRMT5": [["O14744", "", "intron_variant", "ENST00000216350.12", "c.178+333C>A"], ["O14744", "p.Asp93Asn", "missense_variant", "ENST00000324366.13", "c.277C>A"], ["O14744", "p.Asp76…	0			0.133	0.128	NM_001039619.2	[["NM_001039619.2", 0.128, 0.133], ["NM_001282956.1", 0.104, 0.182], ["NM_006109.4", 0.131, 0.127]]	chr14	22928164	G	T	ENST00000324366.12	0.894	0.01113	[["ENST00000324366.12", 0.894, 0.01113], ["ENST00000397440.8", 0.779, 0.03987], ["ENST00000397441.6", 0.868, 0.01488]]
12	chr14	22923118	C	A		Yes	PRMT5	ENST00000324366.13	missense_variant	c.1418G>T	p.Ala473Val	{"PRMT5": [["O14744", "p.Ala412Val", "missense_variant", "ENST00000216350.12", "c.1235G>T"], ["O14744", "p.Ala473Val", "missense_variant", "ENST00000324366.13", "c.1418G>T"], ["O14744", "p.Ala302Val", "missense_variant", "ENST00000397440.8", "c.905G>T"], ["O14744", "p.Ala456Val", "missense_variant", "ENST00000397441.6", "c.1367G>T"], ["", "", "2kb_upstream_variant,processed_transcript", "ENST0000…	0			0.217	0.091	NM_001039619.2	[["NM_001039619.2", 0.091, 0.217], ["NM_001282953.1", 0.129, 0.131], ["NM_001282955.1", 0.128, 0.133], ["NM_001282956.1", 0.149, 0.1], ["NM_006109.4", 0.101, 0.19]]	chr14	22923118	C	A	ENST00000397441.6	0.894	0.01113	[["ENST00000216350.12", 0.886, 0.01235], ["ENST00000324366.12", 0.888, 0.01204], ["ENST00000397440.8", 0.885, 0.01255], ["ENST00000397441.6", 0.894, 0.01113], ["ENST00000553897.5", 0.885, 0.01255]]
128	chr14	22928143	C	T		Yes	PRMT5	ENST00000324366.13	missense_variant	c.298G>A	p.Arg100Ser	{"AL132780.1": [["", "", "2kb_upstream_variant,lnc_RNA", "ENST00000548322.1", ""], ["", "", "2kb_upstream_variant,lnc_RNA", "ENST00000548819.5", ""], ["", "", "2kb_upstream_variant,lnc_RNA", "ENST00000668190.1", ""]], "PRMT5": [["O14744", "", "intron_variant", "ENST00000216350.12", "c.178+354G>A"], ["O14744", "p.Arg100Ser", "missense_variant", "ENST00000324366.13", "c.298G>A"], ["O14744", "p.Arg8…	0			0.116	0.138	NM_001039619.2	[["NM_001039619.2", 0.138, 0.116], ["NM_001282956.1", 0.131, 0.127], ["NM_006109.4", 0.174, 0.0715]]	chr14	22928143	C	T	ENST00000324366.12	0.887	0.01214	[["ENST00000324366.12", 0.887, 0.01214], ["ENST00000397440.8", 0.884, 0.01255], ["ENST00000397441.6", 0.883, 0.01255]]
129	chr14	22928142	G	A		Yes	PRMT5	ENST00000324366.13	missense_variant	c.299C>T	p.Arg100Leu	{"AL132780.1": [["", "", "2kb_upstream_variant,lnc_RNA", "ENST00000548322.1", ""], ["", "", "2kb_upstream_variant,lnc_RNA", "ENST00000548819.5", ""], ["", "", "2kb_upstream_variant,lnc_RNA", "ENST00000668190.1", ""]], "PRMT5": [["O14744", "", "intron_variant", "ENST00000216350.12", "c.178+355C>T"], ["O14744", "p.Arg100Leu", "missense_variant", "ENST00000324366.13", "c.299C>T"], ["O14744", "p.Arg8…	0			0.14	0.124	NM_001039619.2	[["NM_001039619.2", 0.124, 0.14], ["NM_001282956.1", 0.125, 0.138], ["NM_006109.4", 0.165, 0.0808]]	chr14	22928142	G	A	ENST00000324366.12	0.887	0.01214	[["ENST00000324366.12", 0.887, 0.01214], ["ENST00000397440.8", 0.887, 0.01214], ["ENST00000397441.6", 0.884, 0.01255]]
140	chr14	22924366	G	T		Yes	PRMT5	ENST00000324366.13	missense_variant	c.1103C>A	p.Arg368Gln	{"PRMT5": [["O14744", "p.Arg307Gln", "missense_variant", "ENST00000216350.12", "c.920C>A"], ["O14744", "p.Arg368Gln", "missense_variant", "ENST00000324366.13", "c.1103C>A"], ["O14744", "p.Arg197Gln", "missense_variant", "ENST00000397440.8", "c.590C>A"], ["O14744", "p.Arg351Gln", "missense_variant", "ENST00000397441.6", "c.1052C>A"], ["", "", "2kb_upstream_variant,processed_transcript", "ENST00000…	0			0.162	0.113	NM_001039619.2	[["NM_001039619.2", 0.113, 0.162], ["NM_001282953.1", 0.16, 0.0864], ["NM_001282955.1", 0.157, 0.09], ["NM_001282956.1", 0.121, 0.145], ["NM_006109.4", 0.111, 0.166]]	chr14	22924366	G	T	ENST00000397441.6	0.885	0.01255	[["ENST00000216350.12", 0.854, 0.01761], ["ENST00000324366.12", 0.869, 0.01488], ["ENST00000397440.8", 0.844, 0.01994], ["ENST00000397441.6", 0.885, 0.01255], ["ENST00000553897.5", 0.865, 0.01559]]
102	chr14	22924886	C	T		Yes	PRMT5	ENST00000324366.13	missense_variant	c.932G>A	p.Pro311Gln	{"PRMT5": [["O14744", "p.Pro250Gln", "missense_variant", "ENST00000216350.12", "c.749G>A"], ["O14744", "p.Pro311Gln", "missense_variant", "ENST00000324366.13", "c.932G>A"], ["O14744", "p.Pro140Gln", "missense_variant", "ENST00000397440.8", "c.419G>A"], ["O14744", "p.Pro294Gln", "missense_variant", "ENST00000397441.6", "c.881G>A"], ["", "", "2kb_downstream_variant,processed_transcript", "ENST00000…	0			0.0614	0.185	NM_001039619.2	[["NM_001039619.2", 0.185, 0.0614], ["NM_001282953.1", 0.187, 0.0597], ["NM_001282955.1", 0.187, 0.0597], ["NM_001282956.1", 0.178, 0.0677], ["NM_006109.4", 0.189, 0.0581]]	chr14	22924886	C	T	ENST00000397441.6	0.882	0.01265	[["ENST00000216350.12", 0.873, 0.01437], ["ENST00000324366.12", 0.879, 0.01346], ["ENST00000397440.8", 0.875, 0.01386], ["ENST00000397441.6", 0.882, 0.01265], ["ENST00000553897.5", 0.873, 0.01437]]
127	chr14	22928143	C	A		Yes	PRMT5	ENST00000324366.13	missense_variant	c.298G>T	p.Arg100Cys	{"AL132780.1": [["", "", "2kb_upstream_variant,lnc_RNA", "ENST00000548322.1", ""], ["", "", "2kb_upstream_variant,lnc_RNA", "ENST00000548819.5", ""], ["", "", "2kb_upstream_variant,lnc_RNA", "ENST00000668190.1", ""]], "PRMT5": [["O14744", "", "intron_variant", "ENST00000216350.12", "c.178+354G>T"], ["O14744", "p.Arg100Cys", "missense_variant", "ENST00000324366.13", "c.298G>T"], ["O14744", "p.Arg8…	0			0.131	0.129	NM_001039619.2	[["NM_001039619.2", 0.129, 0.131], ["NM_001282956.1", 0.127, 0.134], ["NM_006109.4", 0.163, 0.083]]	chr14	22928143	C	A	ENST00000324366.12	0.881	0.01295	[["ENST00000324366.12", 0.881, 0.01295], ["ENST00000397440.8", 0.86, 0.0164], ["ENST00000397441.6", 0.88, 0.01326]]
6	chr14	22924373	G	A		Yes	PRMT5	ENST00000324366.13	missense_variant	c.1096C>T	p.Ala366Ser	{"PRMT5": [["O14744", "p.Ala305Ser", "missense_variant", "ENST00000216350.12", "c.913C>T"], ["O14744", "p.Ala366Ser", "missense_variant", "ENST00000324366.13", "c.1096C>T"], ["O14744", "p.Ala195Ser", "missense_variant", "ENST00000397440.8", "c.583C>T"], ["O14744", "p.Ala349Ser", "missense_variant", "ENST00000397441.6", "c.1045C>T"], ["", "", "2kb_upstream_variant,processed_transcript", "ENST00000…	0			0.09	0.157	NM_001039619.2	[["NM_001039619.2", 0.157, 0.09], ["NM_001282953.1", 0.187, 0.0597], ["NM_001282955.1", 0.182, 0.064], ["NM_001282956.1", 0.161, 0.0853], ["NM_006109.4", 0.154, 0.0937]]	chr14	22924373	G	A	ENST00000397441.6	0.879	0.01346	[["ENST00000216350.12", 0.841, 0.02004], ["ENST00000324366.12", 0.869, 0.01488], ["ENST00000397440.8", 0.874, 0.01427], ["ENST00000397441.6", 0.879, 0.01346], ["ENST00000553897.5", 0.847, 0.01913]]
98	chr14	22924055	A	G		Yes	PRMT5	ENST00000324366.13	missense_variant	c.1328T>C	p.Asn443Thr	{"PRMT5": [["O14744", "p.Asn382Thr", "missense_variant", "ENST00000216350.12", "c.1145T>C"], ["O14744", "p.Asn443Thr", "missense_variant", "ENST00000324366.13", "c.1328T>C"], ["O14744", "p.Asn272Thr", "missense_variant", "ENST00000397440.8", "c.815T>C"], ["O14744", "p.Asn426Thr", "missense_variant", "ENST00000397441.6", "c.1277T>C"], ["", "", "2kb_upstream_variant,processed_transcript", "ENST0000…	0			0.0677	0.178	NM_001039619.2	[["NM_001039619.2", 0.178, 0.0677], ["NM_001282953.1", 0.185, 0.0614], ["NM_001282955.1", 0.185, 0.0614], ["NM_001282956.1", 0.158, 0.0888], ["NM_006109.4", 0.179, 0.0667]]	chr14	22924055	A	G	ENST00000324366.12	0.875	0.01386	[["ENST00000216350.12", 0.82, 0.0249], ["ENST00000324366.12", 0.875, 0.01386], ["ENST00000397440.8", 0.853, 0.01791], ["ENST00000397441.6", 0.871, 0.01447], ["ENST00000553897.5", 0.839, 0.02054]]
25	chr14	22928611	G	A		Yes	PRMT5	ENST00000324366.13	missense_variant	c.115C>T	p.Asp39Tyr	{"AL132780.1": [["", "", "2kb_upstream_variant,lnc_RNA", "ENST00000548322.1", ""], ["", "", "2kb_upstream_variant,lnc_RNA", "ENST00000548819.5", ""], ["", "", "2kb_upstream_variant,lnc_RNA", "ENST00000668190.1", ""]], "PRMT5": [["O14744", "p.Asp22Tyr", "missense_variant", "ENST00000216350.12", "c.64C>T"], ["O14744", "p.Asp39Tyr", "missense_variant", "ENST00000324366.13", "c.115C>T"], ["O14744", "…	0			0.0797	0.166	NM_001039619.2	[["NM_001039619.2", 0.166, 0.0797], ["NM_001282953.1", 0.163, 0.083], ["NM_001282955.1", 0.188, 0.0589], ["NM_001282956.1", 0.155, 0.0925], ["NM_006109.4", 0.171, 0.0744]]	chr14	22928611	G	A	ENST00000553897.5	0.868	0.01488	[["ENST00000216350.12", 0.743, 0.05303], ["ENST00000324366.12", 0.826, 0.02368], ["ENST00000397440.8", 0.81, 0.02844], ["ENST00000397441.6", 0.829, 0.02307], ["ENST00000553897.5", 0.868, 0.01488]]
52	chr14	22927624	G	A		Yes	PRMT5	ENST00000324366.13	missense_variant	c.352C>T	p.Gly118Cys	{"AL132780.1": [["", "", "2kb_upstream_variant,lnc_RNA", "ENST00000548819.5", ""], ["", "", "2kb_upstream_variant,lnc_RNA", "ENST00000668190.1", ""]], "PRMT5": [["O14744", "", "intron_variant", "ENST00000216350.12", "c.179-10C>T"], ["O14744", "p.Gly118Cys", "missense_variant", "ENST00000324366.13", "c.352C>T"], ["O14744", "", "intron_variant", "ENST00000397440.8", "c.264+502C>T"], ["O14744", "p.G…	0			0.127	0.131	NM_001039619.2	[["NM_001039619.2", 0.131, 0.127], ["NM_006109.4", 0.13, 0.129]]	chr14	22927624	G	A	ENST00000397441.6	0.868	0.01488	[["ENST00000324366.12", 0.866, 0.01538], ["ENST00000397441.6", 0.868, 0.01488]]
164	chr14	22923109	C	T		Yes	PRMT5	ENST00000324366.13	missense_variant	c.1427G>A	p.Ser476Tyr	{"PRMT5": [["O14744", "p.Ser415Tyr", "missense_variant", "ENST00000216350.12", "c.1244G>A"], ["O14744", "p.Ser476Tyr", "missense_variant", "ENST00000324366.13", "c.1427G>A"], ["O14744", "p.Ser305Tyr", "missense_variant", "ENST00000397440.8", "c.914G>A"], ["O14744", "p.Ser459Tyr", "missense_variant", "ENST00000397441.6", "c.1376G>A"], ["", "", "2kb_upstream_variant,processed_transcript", "ENST0000…	0			0.0786	0.167	NM_001039619.2	[["NM_001039619.2", 0.167, 0.0786], ["NM_001282953.1", 0.155, 0.0925], ["NM_001282955.1", 0.154, 0.0937], ["NM_001282956.1", 0.165, 0.0808], ["NM_006109.4", 0.145, 0.106]]	chr14	22923109	C	T	ENST00000397441.6	0.857	0.0169	[["ENST00000216350.12", 0.846, 0.01953], ["ENST00000324366.12", 0.852, 0.01791], ["ENST00000397440.8", 0.843, 0.01994], ["ENST00000397441.6", 0.857, 0.0169], ["ENST00000553897.5", 0.843, 0.01994]]
190	chr14	22920983	G	T		Yes	PRMT5	ENST00000324366.13	stop_gained	c.1835C>A	p.Trp612Ter	{"PRMT5": [["O14744", "p.Trp551Ter", "stop_gained", "ENST00000216350.12", "c.1652C>A"], ["O14744", "p.Trp612Ter", "stop_gained", "ENST00000324366.13", "c.1835C>A"], ["O14744", "p.Trp441Ter", "stop_gained", "ENST00000397440.8", "c.1322C>A"], ["O14744", "p.Trp595Ter", "stop_gained", "ENST00000397441.6", "c.1784C>A"], ["", "", "processed_transcript", "ENST00000476175.6", ""], ["O14744", "p.Trp568Ter…	0							chr14	22920983	G	T	ENST00000397441.6	0.94	0.01691	[["ENST00000216350.12", 0.877, 0.04725], ["ENST00000324366.12", 0.934, 0.01864], ["ENST00000397440.8", 0.889, 0.03771], ["ENST00000397441.6", 0.94, 0.01691], ["ENST00000553897.5", 0.903, 0.03013]]
19	chr14	22921003	C	T		Yes	PRMT5	ENST00000324366.13	stop_gained	c.1815G>A	p.Cys605Ter	{"PRMT5": [["O14744", "p.Cys544Ter", "stop_gained", "ENST00000216350.12", "c.1632G>A"], ["O14744", "p.Cys605Ter", "stop_gained", "ENST00000324366.13", "c.1815G>A"], ["O14744", "p.Cys434Ter", "stop_gained", "ENST00000397440.8", "c.1302G>A"], ["O14744", "p.Cys588Ter", "stop_gained", "ENST00000397441.6", "c.1764G>A"], ["", "", "processed_transcript", "ENST00000476175.6", ""], ["O14744", "p.Cys561Ter…	0							chr14	22921003	C	T	ENST00000397441.6	0.937	0.01756	[["ENST00000216350.12", 0.865, 0.05483], ["ENST00000324366.12", 0.931, 0.02016], ["ENST00000397440.8", 0.887, 0.03879], ["ENST00000397441.6", 0.937, 0.01756], ["ENST00000553897.5", 0.895, 0.03403]]
147	chr14	22922539	C	T		Yes	PRMT5	ENST00000324366.13	missense_variant	c.1600G>A	p.Arg534Ser	{"PRMT5": [["O14744", "p.Arg473Ser", "missense_variant", "ENST00000216350.12", "c.1417G>A"], ["O14744", "p.Arg534Ser", "missense_variant", "ENST00000324366.13", "c.1600G>A"], ["O14744", "p.Arg363Ser", "missense_variant", "ENST00000397440.8", "c.1087G>A"], ["O14744", "p.Arg517Ser", "missense_variant", "ENST00000397441.6", "c.1549G>A"], ["", "", "processed_transcript", "ENST00000476175.6", ""], ["O…	0			0.129	0.13	NM_001039619.2	[["NM_001039619.2", 0.13, 0.129], ["NM_001282953.1", 0.16, 0.0864], ["NM_001282955.1", 0.161, 0.0853], ["NM_001282956.1", 0.11, 0.168], ["NM_006109.4", 0.178, 0.0677]]	chr14	22922539	C	T	ENST00000553897.5	0.843	0.01994	[["ENST00000216350.12", 0.836, 0.02146], ["ENST00000324366.12", 0.819, 0.0251], ["ENST00000397440.8", 0.814, 0.02682], ["ENST00000397441.6", 0.832, 0.02247], ["ENST00000553897.5", 0.843, 0.01994]]
109	chr14	22922778	C	T		Yes	PRMT5	ENST00000324366.13	missense_variant	c.1543G>A	p.Pro515Thr	{"PRMT5": [["O14744", "p.Pro454Thr", "missense_variant", "ENST00000216350.12", "c.1360G>A"], ["O14744", "p.Pro515Thr", "missense_variant", "ENST00000324366.13", "c.1543G>A"], ["O14744", "p.Pro344Thr", "missense_variant", "ENST00000397440.8", "c.1030G>A"], ["O14744", "p.Pro498Thr", "missense_variant", "ENST00000397441.6", "c.1492G>A"], ["", "", "processed_transcript", "ENST00000476175.6", ""], ["O…	0			0.133	0.128	NM_001039619.2	[["NM_001039619.2", 0.128, 0.133], ["NM_001282953.1", 0.16, 0.0864], ["NM_001282955.1", 0.158, 0.0888], ["NM_001282956.1", 0.114, 0.16], ["NM_006109.4", 0.168, 0.0775]]	chr14	22922778	C	T	ENST00000397440.8	0.825	0.02388	[["ENST00000216350.12", 0.805, 0.02975], ["ENST00000324366.12", 0.811, 0.02803], ["ENST00000397440.8", 0.825, 0.02388], ["ENST00000397441.6", 0.81, 0.02844], ["ENST00000553897.5", 0.812, 0.02783]]
44	chr14	22920976	G	A		Yes	PRMT5	ENST00000324366.13	missense_variant	c.1842C>T	p.Glu614Asp	{"PRMT5": [["O14744", "p.Glu553Asp", "missense_variant", "ENST00000216350.12", "c.1659C>T"], ["O14744", "p.Glu614Asp", "missense_variant", "ENST00000324366.13", "c.1842C>T"], ["O14744", "p.Glu443Asp", "missense_variant", "ENST00000397440.8", "c.1329C>T"], ["O14744", "p.Glu597Asp", "missense_variant", "ENST00000397441.6", "c.1791C>T"], ["", "", "processed_transcript", "ENST00000476175.6", ""], ["O…	0			0.155	0.116	NM_001039619.2	[["NM_001039619.2", 0.116, 0.155], ["NM_001282953.1", 0.16, 0.0864], ["NM_001282955.1", 0.153, 0.095], ["NM_001282956.1", 0.155, 0.0925], ["NM_006109.4", 0.117, 0.153]]	chr14	22920976	G	A	ENST00000553897.5	0.82	0.0249	[["ENST00000216350.12", 0.751, 0.04929], ["ENST00000324366.12", 0.754, 0.04878], ["ENST00000397440.8", 0.746, 0.05151], ["ENST00000397441.6", 0.754, 0.04878], ["ENST00000553897.5", 0.82, 0.0249]]
64	chr14	22928503	G	A		Yes	PRMT5	ENST00000324366.13	stop_gained	c.223C>T	p.Gly75Ter	{"AL132780.1": [["", "", "2kb_upstream_variant,lnc_RNA", "ENST00000548322.1", ""], ["", "", "2kb_upstream_variant,lnc_RNA", "ENST00000548819.5", ""], ["", "", "2kb_upstream_variant,lnc_RNA", "ENST00000668190.1", ""]], "PRMT5": [["O14744", "p.Gly58Ter", "stop_gained", "ENST00000216350.12", "c.172C>T"], ["O14744", "p.Gly75Ter", "stop_gained", "ENST00000324366.13", "c.223C>T"], ["O14744", "p.Gly58Te…	0							chr14	22928503	G	A	ENST00000397440.8	0.913	0.02687	[["ENST00000216350.12", 0.826, 0.08257], ["ENST00000324366.12", 0.91, 0.02818], ["ENST00000397440.8", 0.913, 0.02687], ["ENST00000397441.6", 0.902, 0.03078], ["ENST00000553897.5", 0.827, 0.08149]]
139	chr14	22924512	G	A		Yes	PRMT5	ENST00000324366.13	missense_variant	c.1043C>T	p.Arg348Leu	{"PRMT5": [["O14744", "p.Arg287Leu", "missense_variant", "ENST00000216350.12", "c.860C>T"], ["O14744", "p.Arg348Leu", "missense_variant", "ENST00000324366.13", "c.1043C>T"], ["O14744", "p.Arg177Leu", "missense_variant", "ENST00000397440.8", "c.530C>T"], ["O14744", "p.Arg331Leu", "missense_variant", "ENST00000397441.6", "c.992C>T"], ["", "", "2kb_upstream_variant,processed_transcript", "ENST000004…	0			0.0735	0.172	NM_001039619.2	[["NM_001039619.2", 0.172, 0.0735], ["NM_001282953.1", 0.127, 0.134], ["NM_001282955.1", 0.131, 0.127], ["NM_001282956.1", 0.115, 0.158], ["NM_006109.4", 0.118, 0.151]]	chr14	22924512	G	A	ENST00000397440.8	0.811	0.02803	[["ENST00000216350.12", 0.752, 0.04908], ["ENST00000324366.12", 0.75, 0.04939], ["ENST00000397440.8", 0.811, 0.02803], ["ENST00000397441.6", 0.751, 0.04929], ["ENST00000553897.5", 0.748, 0.0502]]
21	chr14	22926769	G	A		Yes	PRMT5	ENST00000324366.13	missense_variant	c.496C>T	p.Asp166Tyr	{"PRMT5": [["O14744", "p.Asp105Tyr", "missense_variant", "ENST00000216350.12", "c.313C>T"], ["O14744", "p.Asp166Tyr", "missense_variant", "ENST00000324366.13", "c.496C>T"], ["O14744", "", "intron_variant", "ENST00000397440.8", "c.264+1357C>T"], ["O14744", "p.Asp149Tyr", "missense_variant", "ENST00000397441.6", "c.445C>T"], ["", "", "processed_transcript", "ENST00000553641.5", ""], ["", "", "NMD_t…	0			0.195	0.099	NM_001039619.2	[["NM_001039619.2", 0.099, 0.195], ["NM_001282953.1", 0.116, 0.155], ["NM_001282955.1", 0.121, 0.145], ["NM_006109.4", 0.148, 0.102]]	chr14	22926769	G	A	ENST00000553897.5	0.807	0.02915	[["ENST00000216350.12", 0.753, 0.04888], ["ENST00000324366.12", 0.797, 0.03249], ["ENST00000397441.6", 0.8, 0.03188], ["ENST00000553897.5", 0.807, 0.02915]]
27	chr14	22924059	G	T		Yes	PRMT5	ENST00000324366.13	missense_variant	c.1324C>A	p.Asp442Asn	{"PRMT5": [["O14744", "p.Asp381Asn", "missense_variant", "ENST00000216350.12", "c.1141C>A"], ["O14744", "p.Asp442Asn", "missense_variant", "ENST00000324366.13", "c.1324C>A"], ["O14744", "p.Asp271Asn", "missense_variant", "ENST00000397440.8", "c.811C>A"], ["O14744", "p.Asp425Asn", "missense_variant", "ENST00000397441.6", "c.1273C>A"], ["", "", "2kb_upstream_variant,processed_transcript", "ENST0000…	0			0.0658	0.18	NM_001039619.2	[["NM_001039619.2", 0.18, 0.0658], ["NM_001282953.1", 0.173, 0.0725], ["NM_001282955.1", 0.174, 0.0715], ["NM_001282956.1", 0.154, 0.0937], ["NM_006109.4", 0.141, 0.111]]	chr14	22924059	G	T	ENST00000397441.6	0.803	0.03087	[["ENST00000216350.12", 0.775, 0.04099], ["ENST00000324366.12", 0.793, 0.03421], ["ENST00000397440.8", 0.764, 0.04524], ["ENST00000397441.6", 0.803, 0.03087], ["ENST00000553897.5", 0.781, 0.03917]]
26	chr14	22924057	C	T		Yes	PRMT5	ENST00000324366.13	missense_variant	c.1326G>A	p.Asp442Glu	{"PRMT5": [["O14744", "p.Asp381Glu", "missense_variant", "ENST00000216350.12", "c.1143G>A"], ["O14744", "p.Asp442Glu", "missense_variant", "ENST00000324366.13", "c.1326G>A"], ["O14744", "p.Asp271Glu", "missense_variant", "ENST00000397440.8", "c.813G>A"], ["O14744", "p.Asp425Glu", "missense_variant", "ENST00000397441.6", "c.1275G>A"], ["", "", "2kb_upstream_variant,processed_transcript", "ENST0000…	0			0.0695	0.176	NM_001039619.2	[["NM_001039619.2", 0.176, 0.0695], ["NM_001282953.1", 0.176, 0.0695], ["NM_001282955.1", 0.173, 0.0725], ["NM_001282956.1", 0.145, 0.106], ["NM_006109.4", 0.134, 0.122]]	chr14	22924057	C	T	ENST00000397441.6	0.802	0.03127	[["ENST00000216350.12", 0.778, 0.04018], ["ENST00000324366.12", 0.796, 0.03289], ["ENST00000397440.8", 0.763, 0.04534], ["ENST00000397441.6", 0.802, 0.03127], ["ENST00000553897.5", 0.78, 0.03957]]
178	chr14	22928202	C	T		Yes	PRMT5	ENST00000324366.13	missense_variant	c.239G>A	p.Thr80Lys	{"AL132780.1": [["", "", "2kb_upstream_variant,lnc_RNA", "ENST00000548322.1", ""], ["", "", "2kb_upstream_variant,lnc_RNA", "ENST00000548819.5", ""], ["", "", "2kb_upstream_variant,lnc_RNA", "ENST00000668190.1", ""]], "PRMT5": [["O14744", "", "intron_variant", "ENST00000216350.12", "c.178+295G>A"], ["O14744", "p.Thr80Lys", "missense_variant", "ENST00000324366.13", "c.239G>A"], ["O14744", "p.Thr63…	0			0.133	0.128	NM_001039619.2	[["NM_001039619.2", 0.128, 0.133], ["NM_001282956.1", 0.13, 0.129], ["NM_006109.4", 0.159, 0.0876]]	chr14	22928202	C	T	ENST00000397440.8	0.801	0.03178	[["ENST00000324366.12", 0.783, 0.03846], ["ENST00000397440.8", 0.801, 0.03178], ["ENST00000397441.6", 0.783, 0.03846]]
160	chr14	22924345	C	T		Yes	PRMT5	ENST00000324366.13	missense_variant	c.1124G>A	p.Ser375Tyr	{"PRMT5": [["O14744", "p.Ser314Tyr", "missense_variant", "ENST00000216350.12", "c.941G>A"], ["O14744", "p.Ser375Tyr", "missense_variant", "ENST00000324366.13", "c.1124G>A"], ["O14744", "p.Ser204Tyr", "missense_variant", "ENST00000397440.8", "c.611G>A"], ["O14744", "p.Ser358Tyr", "missense_variant", "ENST00000397441.6", "c.1073G>A"], ["", "", "2kb_upstream_variant,processed_transcript", "ENST00000…	0			0.138	0.125	NM_001039619.2	[["NM_001039619.2", 0.125, 0.138], ["NM_001282953.1", 0.145, 0.106], ["NM_001282955.1", 0.145, 0.106], ["NM_001282956.1", 0.125, 0.138], ["NM_006109.4", 0.126, 0.136]]	chr14	22924345	C	T	ENST00000397440.8	0.79	0.03552	[["ENST00000216350.12", 0.779, 0.03987], ["ENST00000324366.12", 0.756, 0.04807], ["ENST00000397440.8", 0.79, 0.03552], ["ENST00000397441.6", 0.775, 0.04099], ["ENST00000553897.5", 0.78, 0.03957]]
88	chr14	22928185	C	A		Yes	PRMT5	ENST00000324366.13	missense_variant	c.256G>T	p.Leu86Phe	{"AL132780.1": [["", "", "2kb_upstream_variant,lnc_RNA", "ENST00000548322.1", ""], ["", "", "2kb_upstream_variant,lnc_RNA", "ENST00000548819.5", ""], ["", "", "2kb_upstream_variant,lnc_RNA", "ENST00000668190.1", ""]], "PRMT5": [["O14744", "", "intron_variant", "ENST00000216350.12", "c.178+312G>T"], ["O14744", "p.Leu86Phe", "missense_variant", "ENST00000324366.13", "c.256G>T"], ["O14744", "p.Leu69…	0			0.18	0.105	NM_001039619.2	[["NM_001039619.2", 0.105, 0.18], ["NM_001282956.1", 0.091, 0.217], ["NM_006109.4", 0.099, 0.195]]	chr14	22928185	C	A	ENST00000397441.6	0.787	0.03714	[["ENST00000324366.12", 0.772, 0.0423], ["ENST00000397440.8", 0.647, 0.10039], ["ENST00000397441.6", 0.787, 0.03714]]
112	chr14	22922750	C	T		Yes	PRMT5	ENST00000324366.13	missense_variant	c.1571G>A	p.Pro524His	{"PRMT5": [["O14744", "p.Pro463His", "missense_variant", "ENST00000216350.12", "c.1388G>A"], ["O14744", "p.Pro524His", "missense_variant", "ENST00000324366.13", "c.1571G>A"], ["O14744", "p.Pro353His", "missense_variant", "ENST00000397440.8", "c.1058G>A"], ["O14744", "p.Pro507His", "missense_variant", "ENST00000397441.6", "c.1520G>A"], ["", "", "processed_transcript", "ENST00000476175.6", ""], ["O…	0			0.104	0.146	NM_001039619.2	[["NM_001039619.2", 0.146, 0.104], ["NM_001282953.1", 0.177, 0.0686], ["NM_001282955.1", 0.177, 0.0686], ["NM_001282956.1", 0.136, 0.119], ["NM_006109.4", 0.145, 0.106]]	chr14	22922750	C	T	ENST00000397441.6	0.78	0.03957	[["ENST00000216350.12", 0.759, 0.04706], ["ENST00000324366.12", 0.777, 0.04048], ["ENST00000397440.8", 0.774, 0.04139], ["ENST00000397441.6", 0.78, 0.03957], ["ENST00000553897.5", 0.766, 0.04504]]
148	chr14	22922538	G	A		Yes	PRMT5	ENST00000324366.13	missense_variant	c.1601C>T	p.Arg534Leu	{"PRMT5": [["O14744", "p.Arg473Leu", "missense_variant", "ENST00000216350.12", "c.1418C>T"], ["O14744", "p.Arg534Leu", "missense_variant", "ENST00000324366.13", "c.1601C>T"], ["O14744", "p.Arg363Leu", "missense_variant", "ENST00000397440.8", "c.1088C>T"], ["O14744", "p.Arg517Leu", "missense_variant", "ENST00000397441.6", "c.1550C>T"], ["", "", "processed_transcript", "ENST00000476175.6", ""], ["O…	0			0.151	0.118	NM_001039619.2	[["NM_001039619.2", 0.118, 0.151], ["NM_001282953.1", 0.143, 0.109], ["NM_001282955.1", 0.147, 0.103], ["NM_001282956.1", 0.111, 0.166], ["NM_006109.4", 0.17, 0.0755]]	chr14	22922538	G	A	ENST00000397441.6	0.776	0.04089	[["ENST00000216350.12", 0.764, 0.04524], ["ENST00000324366.12", 0.767, 0.04443], ["ENST00000397440.8", 0.739, 0.05445], ["ENST00000397441.6", 0.776, 0.04089], ["ENST00000553897.5", 0.77, 0.04311]]
65	chr14	22929342	G	T		Yes	PRMT5	ENST00000324366.13	missense_variant	c.20C>A	p.Gly7Glu	{"AL132780.1": [["", "", "2kb_upstream_variant,lnc_RNA", "ENST00000548322.1", ""], ["", "", "2kb_upstream_variant,lnc_RNA", "ENST00000548819.5", ""], ["", "", "2kb_upstream_variant,lnc_RNA", "ENST00000668190.1", ""]], "PRMT5": [["O14744", "", "5_prime_UTR_variant", "ENST00000216350.12", "c.-117C>A"], ["O14744", "p.Gly7Glu", "missense_variant", "ENST00000324366.13", "c.20C>A"], ["O14744", "", "5_p…	0			0.173	0.108	NM_001282955.1	[["ENST00000627278.1", 0.106, 0.177], ["NM_001282955.1", 0.108, 0.173], ["NM_006109.4", 0.088, 0.226]]	chr14	22929342	G	T	ENST00000627278.1	0.771	0.04261	[["ENST00000324366.12", 0.446, 0.21536], ["ENST00000553897.5", 0.68, 0.08471], ["ENST00000627278.1", 0.771, 0.04261]]
166	chr14	22923103	C	T		Yes	PRMT5	ENST00000324366.13	missense_variant	c.1433G>A	p.Ser478Tyr	{"PRMT5": [["O14744", "p.Ser417Tyr", "missense_variant", "ENST00000216350.12", "c.1250G>A"], ["O14744", "p.Ser478Tyr", "missense_variant", "ENST00000324366.13", "c.1433G>A"], ["O14744", "p.Ser307Tyr", "missense_variant", "ENST00000397440.8", "c.920G>A"], ["O14744", "p.Ser461Tyr", "missense_variant", "ENST00000397441.6", "c.1382G>A"], ["", "", "2kb_upstream_variant,processed_transcript", "ENST0000…	0			0.0765	0.169	NM_001039619.2	[["NM_001039619.2", 0.169, 0.0765], ["NM_001282953.1", 0.161, 0.0853], ["NM_001282955.1", 0.16, 0.0864], ["NM_001282956.1", 0.16, 0.0864], ["NM_006109.4", 0.145, 0.106]]	chr14	22923103	C	T	ENST00000553897.5	0.768	0.04392	[["ENST00000216350.12", 0.763, 0.04534], ["ENST00000324366.12", 0.75, 0.04939], ["ENST00000397440.8", 0.734, 0.05637], ["ENST00000397441.6", 0.755, 0.04838], ["ENST00000553897.5", 0.768, 0.04392]]
86	chr14	22920909	C	A		Yes	PRMT5	ENST00000324366.13	missense_variant	c.1909G>T	p.Leu637Phe	{"PRMT5": [["O14744", "p.Leu576Phe", "missense_variant", "ENST00000216350.12", "c.1726G>T"], ["O14744", "p.Leu637Phe", "missense_variant", "ENST00000324366.13", "c.1909G>T"], ["O14744", "p.Leu466Phe", "missense_variant", "ENST00000397440.8", "c.1396G>T"], ["O14744", "p.Leu620Phe", "missense_variant", "ENST00000397441.6", "c.1858G>T"], ["", "", "processed_transcript", "ENST00000476175.6", ""], ["O…	0			0.0937	0.154	NM_001039619.2	[["NM_001039619.2", 0.154, 0.0937], ["NM_001282953.1", 0.156, 0.0913], ["NM_001282955.1", 0.154, 0.0937], ["NM_001282956.1", 0.158, 0.0888], ["NM_006109.4", 0.123, 0.142]]	chr14	22920909	C	A	ENST00000553897.5	0.755	0.04838	[["ENST00000216350.12", 0.681, 0.0841], ["ENST00000324366.12", 0.731, 0.05769], ["ENST00000397440.8", 0.657, 0.09554], ["ENST00000397441.6", 0.685, 0.08228], ["ENST00000553897.5", 0.755, 0.04838]]
53	chr14	22929331	G	T		Yes	PRMT5	ENST00000324366.13	missense_variant	c.31C>A	p.Gly11Arg	{"AL132780.1": [["", "", "2kb_upstream_variant,lnc_RNA", "ENST00000548322.1", ""], ["", "", "2kb_upstream_variant,lnc_RNA", "ENST00000548819.5", ""], ["", "", "2kb_upstream_variant,lnc_RNA", "ENST00000668190.1", ""]], "PRMT5": [["O14744", "", "5_prime_UTR_variant", "ENST00000216350.12", "c.-106C>A"], ["O14744", "p.Gly11Arg", "missense_variant", "ENST00000324366.13", "c.31C>A"], ["O14744", "", "5_…	0			0.16	0.114	NM_001282955.1	[["ENST00000627278.1", 0.095, 0.206], ["NM_001282955.1", 0.114, 0.16], ["NM_006109.4", 0.075, 0.269]]	chr14	22929331	G	T	ENST00000627278.1	0.753	0.04888	[["ENST00000324366.12", 0.369, 0.26536], ["ENST00000553897.5", 0.573, 0.14199], ["ENST00000627278.1", 0.753, 0.04888]]
20	chr14	22926780	A	G		Yes	PRMT5	ENST00000324366.13	missense_variant	c.485T>C	p.Asp162Ala	{"PRMT5": [["O14744", "p.Asp101Ala", "missense_variant", "ENST00000216350.12", "c.302T>C"], ["O14744", "p.Asp162Ala", "missense_variant", "ENST00000324366.13", "c.485T>C"], ["O14744", "", "intron_variant", "ENST00000397440.8", "c.264+1346T>C"], ["O14744", "p.Asp145Ala", "missense_variant", "ENST00000397441.6", "c.434T>C"], ["", "", "processed_transcript", "ENST00000553641.5", ""], ["", "", "NMD_t…	0			0.107	0.144	NM_001039619.2	[["NM_001039619.2", 0.144, 0.107], ["NM_001282953.1", 0.111, 0.166], ["NM_001282955.1", 0.115, 0.158], ["NM_006109.4", 0.093, 0.211]]	chr14	22926780	A	G	ENST00000553897.5	0.746	0.05151	[["ENST00000216350.12", 0.657, 0.09554], ["ENST00000324366.12", 0.698, 0.07398], ["ENST00000397441.6", 0.697, 0.07449], ["ENST00000553897.5", 0.746, 0.05151]]
136	chr14	22926251	G	A		Yes	PRMT5	ENST00000324366.13	missense_variant	c.659C>T	p.Arg220Leu	{"PRMT5": [["O14744", "p.Arg159Leu", "missense_variant", "ENST00000216350.12", "c.476C>T"], ["O14744", "p.Arg220Leu", "missense_variant", "ENST00000324366.13", "c.659C>T"], ["O14744", "", "intron_variant", "ENST00000397440.8", "c.265-1211C>T"], ["O14744", "p.Arg203Leu", "missense_variant", "ENST00000397441.6", "c.608C>T"], ["", "", "processed_transcript", "ENST00000553641.5", ""], ["", "", "NMD_t…	0			0.107	0.144	NM_001039619.2	[["NM_001039619.2", 0.144, 0.107], ["NM_001282953.1", 0.168, 0.0775], ["NM_001282955.1", 0.166, 0.0797], ["NM_006109.4", 0.145, 0.106]]	chr14	22926251	G	A	ENST00000324366.12	0.732	0.05738	[["ENST00000216350.12", 0.698, 0.07398], ["ENST00000324366.12", 0.732, 0.05738], ["ENST00000397441.6", 0.723, 0.06204], ["ENST00000553897.5", 0.732, 0.05738]]
122	chr14	22924643	C	A		Yes	PRMT5	ENST00000324366.13	stop_gained	c.1006G>T	p.Gln336Ter	{"PRMT5": [["O14744", "p.Gln275Ter", "stop_gained", "ENST00000216350.12", "c.823G>T"], ["O14744", "p.Gln336Ter", "stop_gained", "ENST00000324366.13", "c.1006G>T"], ["O14744", "p.Gln165Ter", "stop_gained", "ENST00000397440.8", "c.493G>T"], ["O14744", "p.Gln319Ter", "stop_gained", "ENST00000397441.6", "c.955G>T"], ["", "", "2kb_upstream_variant,processed_transcript", "ENST00000476175.6", ""], ["", …	0							chr14	22924643	C	A	ENST00000324366.12	0.858	0.05852	[["ENST00000216350.12", 0.837, 0.0713], ["ENST00000324366.12", 0.858, 0.05852], ["ENST00000397440.8", 0.848, 0.06545], ["ENST00000397441.6", 0.854, 0.06177], ["ENST00000553897.5", 0.834, 0.07456]]
73	chr14	22926135	A	G		Yes	PRMT5	ENST00000324366.13	missense_variant	c.775T>C	p.Lys259Gln	{"PRMT5": [["O14744", "p.Lys198Gln", "missense_variant", "ENST00000216350.12", "c.592T>C"], ["O14744", "p.Lys259Gln", "missense_variant", "ENST00000324366.13", "c.775T>C"], ["O14744", "", "intron_variant", "ENST00000397440.8", "c.265-1095T>C"], ["O14744", "p.Lys242Gln", "missense_variant", "ENST00000397441.6", "c.724T>C"], ["", "", "processed_transcript", "ENST00000553641.5", ""], ["", "", "NMD_t…	0			0.0963	0.152	NM_001039619.2	[["NM_001039619.2", 0.152, 0.0963], ["NM_001282953.1", 0.121, 0.145], ["NM_001282955.1", 0.123, 0.142], ["NM_006109.4", 0.11, 0.168]]	chr14	22926135	A	G	ENST00000397441.6	0.72	0.06346	[["ENST00000216350.12", 0.71, 0.06912], ["ENST00000324366.12", 0.71, 0.06912], ["ENST00000397441.6", 0.72, 0.06346], ["ENST00000553897.5", 0.705, 0.07074]]
79	chr14	22926174	C	T		Yes	PRMT5	ENST00000324366.13	missense_variant	c.736G>A	p.Leu246Ile	{"PRMT5": [["O14744", "p.Leu185Ile", "missense_variant", "ENST00000216350.12", "c.553G>A"], ["O14744", "p.Leu246Ile", "missense_variant", "ENST00000324366.13", "c.736G>A"], ["O14744", "", "intron_variant", "ENST00000397440.8", "c.265-1134G>A"], ["O14744", "p.Leu229Ile", "missense_variant", "ENST00000397441.6", "c.685G>A"], ["", "", "processed_transcript", "ENST00000553641.5", ""], ["", "", "NMD_t…	0			0.185	0.103	NM_001039619.2	[["NM_001039619.2", 0.103, 0.185], ["NM_001282953.1", 0.147, 0.103], ["NM_001282955.1", 0.148, 0.102], ["NM_006109.4", 0.105, 0.18]]	chr14	22926174	C	T	ENST00000553897.5	0.717	0.06528	[["ENST00000216350.12", 0.711, 0.06862], ["ENST00000324366.12", 0.698, 0.07398], ["ENST00000397441.6", 0.697, 0.07449], ["ENST00000553897.5", 0.717, 0.06528]]
89	chr14	22929361	A	G		Yes	PRMT5	ENST00000324366.13	start_lost	c.1T>C	p.Met1?	{"AL132780.1": [["", "", "2kb_upstream_variant,lnc_RNA", "ENST00000548322.1", ""], ["", "", "2kb_upstream_variant,lnc_RNA", "ENST00000548819.5", ""], ["", "", "2kb_upstream_variant,lnc_RNA", "ENST00000668190.1", ""]], "PRMT5": [["O14744", "", "5_prime_UTR_variant", "ENST00000216350.12", "c.-136T>C"], ["O14744", "p.Met1?", "missense_variant,start_lost", "ENST00000324366.13", "c.1T>C"], ["O14744", …	0			0.192	0.1	NM_001282955.1	[["ENST00000627278.1", 0.074, 0.273], ["NM_001282955.1", 0.1, 0.192], ["NM_006109.4", 0.083, 0.241]]	chr14	22929361	A	G	ENST00000553897.5	0.716	0.06619	[["ENST00000324366.12", 0.629, 0.1092], ["ENST00000553897.5", 0.716, 0.06619], ["ENST00000627278.1", 0.573, 0.14199]]
145	chr14	22928581	C	T		Yes	PRMT5	ENST00000324366.13	missense_variant	c.145G>A	p.Arg49Ser	{"AL132780.1": [["", "", "2kb_upstream_variant,lnc_RNA", "ENST00000548322.1", ""], ["", "", "2kb_upstream_variant,lnc_RNA", "ENST00000548819.5", ""], ["", "", "2kb_upstream_variant,lnc_RNA", "ENST00000668190.1", ""]], "PRMT5": [["O14744", "p.Arg32Ser", "missense_variant", "ENST00000216350.12", "c.94G>A"], ["O14744", "p.Arg49Ser", "missense_variant", "ENST00000324366.13", "c.145G>A"], ["O14744", "…	0			0.195	0.099	NM_001039619.2	[["NM_001039619.2", 0.099, 0.195], ["NM_001282953.1", 0.171, 0.0744], ["NM_001282955.1", 0.139, 0.115], ["NM_001282956.1", 0.121, 0.145], ["NM_006109.4", 0.149, 0.1]]	chr14	22928581	C	T	ENST00000216350.12	0.704	0.07115	[["ENST00000216350.12", 0.704, 0.07115], ["ENST00000324366.12", 0.571, 0.14371], ["ENST00000397440.8", 0.694, 0.07611], ["ENST00000397441.6", 0.604, 0.12398], ["ENST00000553897.5", 0.64, 0.10485]]
135	chr14	22926252	C	T		Yes	PRMT5	ENST00000324366.13	missense_variant	c.658G>A	p.Arg220Ser	{"PRMT5": [["O14744", "p.Arg159Ser", "missense_variant", "ENST00000216350.12", "c.475G>A"], ["O14744", "p.Arg220Ser", "missense_variant", "ENST00000324366.13", "c.658G>A"], ["O14744", "", "intron_variant", "ENST00000397440.8", "c.265-1212G>A"], ["O14744", "p.Arg203Ser", "missense_variant", "ENST00000397441.6", "c.607G>A"], ["", "", "processed_transcript", "ENST00000553641.5", ""], ["", "", "NMD_t…	0			0.106	0.145	NM_001039619.2	[["NM_001039619.2", 0.145, 0.106], ["NM_001282953.1", 0.169, 0.0765], ["NM_001282955.1", 0.169, 0.0765], ["NM_006109.4", 0.147, 0.103]]	chr14	22926252	C	T	ENST00000324366.12	0.702	0.07216	[["ENST00000216350.12", 0.669, 0.09007], ["ENST00000324366.12", 0.702, 0.07216], ["ENST00000397441.6", 0.699, 0.07358], ["ENST00000553897.5", 0.69, 0.07833]]
11	chr14	22924026	G	A		Yes	PRMT5	ENST00000324366.13	missense_variant	c.1357C>T	p.Ala453Ser	{"PRMT5": [["O14744", "p.Ala392Ser", "missense_variant", "ENST00000216350.12", "c.1174C>T"], ["O14744", "p.Ala453Ser", "missense_variant", "ENST00000324366.13", "c.1357C>T"], ["O14744", "p.Ala282Ser", "missense_variant", "ENST00000397440.8", "c.844C>T"], ["O14744", "p.Ala436Ser", "missense_variant", "ENST00000397441.6", "c.1306C>T"], ["", "", "2kb_upstream_variant,processed_transcript", "ENST0000…	0			0.124	0.133	NM_001039619.2	[["NM_001039619.2", 0.133, 0.124], ["NM_001282953.1", 0.178, 0.0677], ["NM_001282955.1", 0.174, 0.0715], ["NM_001282956.1", 0.14, 0.113], ["NM_006109.4", 0.139, 0.115]]	chr14	22924026	G	A	ENST00000397441.6	0.702	0.07216	[["ENST00000216350.12", 0.686, 0.08147], ["ENST00000324366.12", 0.69, 0.07833], ["ENST00000397440.8", 0.643, 0.10292], ["ENST00000397441.6", 0.702, 0.07216], ["ENST00000553897.5", 0.686, 0.08147]]
50	chr14	22922206	C	T		Yes	PRMT5	ENST00000324366.13	missense_variant	c.1731G>A	p.Phe577Leu	{"PRMT5": [["O14744", "p.Phe516Leu", "missense_variant", "ENST00000216350.12", "c.1548G>A"], ["O14744", "p.Phe577Leu", "missense_variant", "ENST00000324366.13", "c.1731G>A"], ["O14744", "p.Phe406Leu", "missense_variant", "ENST00000397440.8", "c.1218G>A"], ["O14744", "p.Phe560Leu", "missense_variant", "ENST00000397441.6", "c.1680G>A"], ["", "", "processed_transcript", "ENST00000476175.6", ""], ["O…	0			0.0888	0.158	NM_001039619.2	[["NM_001039619.2", 0.158, 0.0888], ["NM_001282953.1", 0.135, 0.121], ["NM_001282955.1", 0.138, 0.116], ["NM_001282956.1", 0.136, 0.119], ["NM_006109.4", 0.113, 0.162]]	chr14	22922206	C	T	ENST00000324366.12	0.7	0.07307	[["ENST00000216350.12", 0.668, 0.09038], ["ENST00000324366.12", 0.7, 0.07307], ["ENST00000397440.8", 0.679, 0.08532], ["ENST00000397441.6", 0.7, 0.07307], ["ENST00000553897.5", 0.698, 0.07398]]
193	chr14	22924962	T	C		Yes	PRMT5	ENST00000324366.13	missense_variant	c.856A>G	p.Tyr286Asp	{"PRMT5": [["O14744", "p.Tyr225Asp", "missense_variant", "ENST00000216350.12", "c.673A>G"], ["O14744", "p.Tyr286Asp", "missense_variant", "ENST00000324366.13", "c.856A>G"], ["O14744", "p.Tyr115Asp", "missense_variant", "ENST00000397440.8", "c.343A>G"], ["O14744", "p.Tyr269Asp", "missense_variant", "ENST00000397441.6", "c.805A>G"], ["", "", "2kb_downstream_variant,processed_transcript", "ENST00000…	0			0.0963	0.152	NM_001039619.2	[["NM_001039619.2", 0.152, 0.0963], ["NM_001282953.1", 0.155, 0.0925], ["NM_001282955.1", 0.155, 0.0925], ["NM_001282956.1", 0.179, 0.0667], ["NM_006109.4", 0.154, 0.0937]]	chr14	22924962	T	C	ENST00000397441.6	0.696	0.07499	[["ENST00000216350.12", 0.685, 0.08228], ["ENST00000324366.12", 0.695, 0.0756], ["ENST00000397440.8", 0.684, 0.08268], ["ENST00000397441.6", 0.696, 0.07499], ["ENST00000553897.5", 0.684, 0.08268]]
186	chr14	22922499	T	C		Yes	PRMT5	ENST00000324366.13	missense_variant	c.1640A>G	p.Val547Gly	{"PRMT5": [["O14744", "p.Val486Gly", "missense_variant", "ENST00000216350.12", "c.1457A>G"], ["O14744", "p.Val547Gly", "missense_variant", "ENST00000324366.13", "c.1640A>G"], ["O14744", "p.Val376Gly", "missense_variant", "ENST00000397440.8", "c.1127A>G"], ["O14744", "p.Val530Gly", "missense_variant", "ENST00000397441.6", "c.1589A>G"], ["", "", "processed_transcript", "ENST00000476175.6", ""], ["O…	0			0.0658	0.18	NM_001039619.2	[["NM_001039619.2", 0.18, 0.0658], ["NM_001282953.1", 0.154, 0.0937], ["NM_001282955.1", 0.156, 0.0913], ["NM_001282956.1", 0.169, 0.0765], ["NM_006109.4", 0.129, 0.131]]	chr14	22922499	T	C	ENST00000216350.12	0.682	0.0837	[["ENST00000216350.12", 0.682, 0.0837], ["ENST00000324366.12", 0.657, 0.09554], ["ENST00000397440.8", 0.648, 0.10009], ["ENST00000397441.6", 0.677, 0.08673], ["ENST00000553897.5", 0.681, 0.0841]]
179	chr14	22926176	T	C		Yes	PRMT5	ENST00000324366.13	missense_variant	c.734A>G	p.Val245Gly	{"PRMT5": [["O14744", "p.Val184Gly", "missense_variant", "ENST00000216350.12", "c.551A>G"], ["O14744", "p.Val245Gly", "missense_variant", "ENST00000324366.13", "c.734A>G"], ["O14744", "", "intron_variant", "ENST00000397440.8", "c.265-1136A>G"], ["O14744", "p.Val228Gly", "missense_variant", "ENST00000397441.6", "c.683A>G"], ["", "", "processed_transcript", "ENST00000553641.5", ""], ["", "", "NMD_t…	0			0.0925	0.155	NM_001039619.2	[["NM_001039619.2", 0.155, 0.0925], ["NM_001282953.1", 0.183, 0.0631], ["NM_001282955.1", 0.182, 0.064], ["NM_006109.4", 0.154, 0.0937]]	chr14	22926176	T	C	ENST00000324366.12	0.68	0.08471	[["ENST00000216350.12", 0.65, 0.09938], ["ENST00000324366.12", 0.68, 0.08471], ["ENST00000397441.6", 0.674, 0.08785], ["ENST00000553897.5", 0.661, 0.09412]]
92	chr14	22926755	T	C		Yes	PRMT5	ENST00000324366.13	missense_variant	c.510A>G	p.Asn170Lys	{"PRMT5": [["O14744", "p.Asn109Lys", "missense_variant", "ENST00000216350.12", "c.327A>G"], ["O14744", "p.Asn170Lys", "missense_variant", "ENST00000324366.13", "c.510A>G"], ["O14744", "", "intron_variant", "ENST00000397440.8", "c.264+1371A>G"], ["O14744", "p.Asn153Lys", "missense_variant", "ENST00000397441.6", "c.459A>G"], ["", "", "processed_transcript", "ENST00000553641.5", ""], ["", "", "NMD_t…	0			0.177	0.106	NM_001039619.2	[["NM_001039619.2", 0.106, 0.177], ["NM_001282953.1", 0.123, 0.142], ["NM_001282955.1", 0.121, 0.145], ["NM_006109.4", 0.108, 0.173]]	chr14	22926755	T	C	ENST00000553897.5	0.672	0.08876	[["ENST00000216350.12", 0.657, 0.09554], ["ENST00000324366.12", 0.657, 0.09554], ["ENST00000397441.6", 0.654, 0.09766], ["ENST00000553897.5", 0.672, 0.08876]]
116	chr14	22928179	C	T		Yes	PRMT5	ENST00000324366.13	missense_variant	c.262G>A	p.Pro88Thr	{"AL132780.1": [["", "", "2kb_upstream_variant,lnc_RNA", "ENST00000548322.1", ""], ["", "", "2kb_upstream_variant,lnc_RNA", "ENST00000548819.5", ""], ["", "", "2kb_upstream_variant,lnc_RNA", "ENST00000668190.1", ""]], "PRMT5": [["O14744", "", "intron_variant", "ENST00000216350.12", "c.178+318G>A"], ["O14744", "p.Pro88Thr", "missense_variant", "ENST00000324366.13", "c.262G>A"], ["O14744", "p.Pro71…	0			0.0765	0.169	NM_001039619.2	[["NM_001039619.2", 0.169, 0.0765], ["NM_001282956.1", 0.161, 0.0853], ["NM_006109.4", 0.11, 0.168]]	chr14	22928179	C	T	ENST00000324366.12	0.67	0.08967	[["ENST00000324366.12", 0.67, 0.08967], ["ENST00000397440.8", 0.642, 0.10333], ["ENST00000397441.6", 0.665, 0.09199]]
15	chr14	22922485	G	A		Yes	PRMT5	ENST00000324366.13	missense_variant	c.1654C>T	p.Ala552Ser	{"PRMT5": [["O14744", "p.Ala491Ser", "missense_variant", "ENST00000216350.12", "c.1471C>T"], ["O14744", "p.Ala552Ser", "missense_variant", "ENST00000324366.13", "c.1654C>T"], ["O14744", "p.Ala381Ser", "missense_variant", "ENST00000397440.8", "c.1141C>T"], ["O14744", "p.Ala535Ser", "missense_variant", "ENST00000397441.6", "c.1603C>T"], ["", "", "processed_transcript", "ENST00000476175.6", ""], ["O…	0			0.168	0.11	NM_001039619.2	[["NM_001039619.2", 0.11, 0.168], ["NM_001282953.1", 0.147, 0.103], ["NM_001282955.1", 0.15, 0.0989], ["NM_001282956.1", 0.146, 0.104], ["NM_006109.4", 0.107, 0.175]]	chr14	22922485	G	A	ENST00000324366.12	0.666	0.09108	[["ENST00000216350.12", 0.645, 0.10131], ["ENST00000324366.12", 0.666, 0.09108], ["ENST00000397440.8", 0.64, 0.10485], ["ENST00000397441.6", 0.656, 0.09594], ["ENST00000553897.5", 0.657, 0.09554]]
22	chr14	22926277	C	T		Yes	PRMT5	ENST00000324366.13	missense_variant	c.633G>A	p.Asp211Glu	{"PRMT5": [["O14744", "p.Asp150Glu", "missense_variant", "ENST00000216350.12", "c.450G>A"], ["O14744", "p.Asp211Glu", "missense_variant", "ENST00000324366.13", "c.633G>A"], ["O14744", "", "intron_variant", "ENST00000397440.8", "c.265-1237G>A"], ["O14744", "p.Asp194Glu", "missense_variant", "ENST00000397441.6", "c.582G>A"], ["", "", "processed_transcript", "ENST00000553641.5", ""], ["", "", "NMD_t…	0			0.115	0.139	NM_001039619.2	[["NM_001039619.2", 0.139, 0.115], ["NM_001282953.1", 0.121, 0.145], ["NM_001282955.1", 0.122, 0.144], ["NM_006109.4", 0.094, 0.208]]	chr14	22926277	C	T	ENST00000216350.12	0.664	0.0927	[["ENST00000216350.12", 0.664, 0.0927], ["ENST00000324366.12", 0.632, 0.10778], ["ENST00000397441.6", 0.643, 0.10292], ["ENST00000553897.5", 0.656, 0.09594]]
107	chr14	22928583	C	T		Yes	PRMT5	ENST00000324366.13	missense_variant	c.143G>A	p.Pro48Gln	{"AL132780.1": [["", "", "2kb_upstream_variant,lnc_RNA", "ENST00000548322.1", ""], ["", "", "2kb_upstream_variant,lnc_RNA", "ENST00000548819.5", ""], ["", "", "2kb_upstream_variant,lnc_RNA", "ENST00000668190.1", ""]], "PRMT5": [["O14744", "p.Pro31Gln", "missense_variant", "ENST00000216350.12", "c.92G>A"], ["O14744", "p.Pro48Gln", "missense_variant", "ENST00000324366.13", "c.143G>A"], ["O14744", "…	0			0.173	0.108	NM_001039619.2	[["NM_001039619.2", 0.108, 0.173], ["NM_001282953.1", 0.15, 0.0989], ["NM_001282955.1", 0.133, 0.124], ["NM_001282956.1", 0.132, 0.126], ["NM_006109.4", 0.154, 0.0937]]	chr14	22928583	C	T	ENST00000397440.8	0.663	0.09311	[["ENST00000216350.12", 0.613, 0.11841], ["ENST00000324366.12", 0.58, 0.13855], ["ENST00000397440.8", 0.663, 0.09311], ["ENST00000397441.6", 0.59, 0.13298], ["ENST00000553897.5", 0.578, 0.13976]]
141	chr14	22924339	G	T		Yes	PRMT5	ENST00000324366.13	missense_variant	c.1130C>A	p.Arg377Gln	{"PRMT5": [["O14744", "p.Arg316Gln", "missense_variant", "ENST00000216350.12", "c.947C>A"], ["O14744", "p.Arg377Gln", "missense_variant", "ENST00000324366.13", "c.1130C>A"], ["O14744", "p.Arg206Gln", "missense_variant", "ENST00000397440.8", "c.617C>A"], ["O14744", "p.Arg360Gln", "missense_variant", "ENST00000397441.6", "c.1079C>A"], ["", "", "2kb_upstream_variant,processed_transcript", "ENST00000…	0			0.187	0.102	NM_001039619.2	[["NM_001039619.2", 0.102, 0.187], ["NM_001282953.1", 0.136, 0.119], ["NM_001282955.1", 0.138, 0.116], ["NM_001282956.1", 0.1, 0.192], ["NM_006109.4", 0.1, 0.192]]	chr14	22924339	G	T	ENST00000397441.6	0.659	0.09473	[["ENST00000216350.12", 0.64, 0.10485], ["ENST00000324366.12", 0.636, 0.10647], ["ENST00000397440.8", 0.646, 0.1008], ["ENST00000397441.6", 0.659, 0.09473], ["ENST00000553897.5", 0.659, 0.09473]]
168	chr14	22920923	C	T		Yes	PRMT5	ENST00000324366.13	stop_gained	c.1895G>A	p.Ser632Ter	{"PRMT5": [["O14744", "p.Ser571Ter", "stop_gained", "ENST00000216350.12", "c.1712G>A"], ["O14744", "p.Ser632Ter", "stop_gained", "ENST00000324366.13", "c.1895G>A"], ["O14744", "p.Ser461Ter", "stop_gained", "ENST00000397440.8", "c.1382G>A"], ["O14744", "p.Ser615Ter", "stop_gained", "ENST00000397441.6", "c.1844G>A"], ["", "", "processed_transcript", "ENST00000476175.6", ""], ["O14744", "p.Ser588Ter…	0							chr14	22920923	C	T	ENST00000324366.12	0.807	0.09601	[["ENST00000216350.12", 0.65, 0.19202], ["ENST00000324366.12", 0.807, 0.09601], ["ENST00000397440.8", 0.667, 0.18249], ["ENST00000397441.6", 0.648, 0.19332], ["ENST00000553897.5", 0.671, 0.18054]]
76	chr14	22927600	C	A		Yes	PRMT5	ENST00000324366.13	missense_variant	c.376G>T	p.Leu126Phe	{"PRMT5": [["O14744", "p.Leu65Phe", "missense_variant", "ENST00000216350.12", "c.193G>T"], ["O14744", "p.Leu126Phe", "missense_variant", "ENST00000324366.13", "c.376G>T"], ["O14744", "", "intron_variant", "ENST00000397440.8", "c.264+526G>T"], ["O14744", "p.Leu109Phe", "missense_variant", "ENST00000397441.6", "c.325G>T"], ["", "", "processed_transcript", "ENST00000553641.5", ""], ["", "p.Pro42Leu"…	0			0.214	0.092	NM_001039619.2	[["ENST00000627278.1", 0.082, 0.245], ["NM_001039619.2", 0.092, 0.214], ["NM_001282953.1", 0.121, 0.145], ["NM_001282955.1", 0.112, 0.164], ["NM_006109.4", 0.092, 0.214]]	chr14	22927600	C	A	ENST00000216350.12	0.653	0.09817	[["ENST00000216350.12", 0.653, 0.09817], ["ENST00000324366.12", 0.598, 0.12823], ["ENST00000397441.6", 0.588, 0.13379], ["ENST00000553897.5", 0.637, 0.10626], ["ENST00000627278.1", 0.152, 0.62888]]
183	chr14	22924277	G	A		Yes	PRMT5	ENST00000324366.13	missense_variant	c.1192C>T	p.Val398Leu	{"PRMT5": [["O14744", "p.Val337Leu", "missense_variant", "ENST00000216350.12", "c.1009C>T"], ["O14744", "p.Val398Leu", "missense_variant", "ENST00000324366.13", "c.1192C>T"], ["O14744", "p.Val227Leu", "missense_variant", "ENST00000397440.8", "c.679C>T"], ["O14744", "p.Val381Leu", "missense_variant", "ENST00000397441.6", "c.1141C>T"], ["", "", "2kb_upstream_variant,processed_transcript", "ENST0000…	0			0.206	0.095	NM_001039619.2	[["NM_001039619.2", 0.095, 0.206], ["NM_001282953.1", 0.121, 0.145], ["NM_001282955.1", 0.124, 0.14], ["NM_001282956.1", 0.093, 0.211], ["NM_006109.4", 0.151, 0.0976]]	chr14	22924277	G	A	ENST00000324366.12	0.651	0.09878	[["ENST00000216350.12", 0.603, 0.12438], ["ENST00000324366.12", 0.651, 0.09878], ["ENST00000397440.8", 0.612, 0.11922], ["ENST00000397441.6", 0.616, 0.11699], ["ENST00000553897.5", 0.611, 0.12023]]
54	chr14	22927543	G	T		Yes	PRMT5	ENST00000324366.13	missense_variant	c.433C>A	p.Gly145Ser	{"PRMT5": [["O14744", "p.Gly84Ser", "missense_variant", "ENST00000216350.12", "c.250C>A"], ["O14744", "p.Gly145Ser", "missense_variant", "ENST00000324366.13", "c.433C>A"], ["O14744", "", "intron_variant", "ENST00000397440.8", "c.264+583C>A"], ["O14744", "p.Gly128Ser", "missense_variant", "ENST00000397441.6", "c.382C>A"], ["", "", "processed_transcript", "ENST00000553641.5", ""], ["", "", "NMD_tra…	0			0.115	0.139	NM_001039619.2	[["NM_001039619.2", 0.139, 0.115], ["NM_001282953.1", 0.101, 0.19], ["NM_001282955.1", 0.101, 0.19], ["NM_006109.4", 0.143, 0.109]]	chr14	22927543	G	T	ENST00000216350.12	0.644	0.10212	[["ENST00000216350.12", 0.644, 0.10212], ["ENST00000324366.12", 0.562, 0.14877], ["ENST00000397441.6", 0.558, 0.15181], ["ENST00000553897.5", 0.627, 0.11041]]
48	chr14	22925026	C	T		Yes	PRMT5	ENST00000324366.13	missense_variant	c.792G>A	p.Phe264Leu	{"PRMT5": [["O14744", "p.Phe203Leu", "missense_variant", "ENST00000216350.12", "c.609G>A"], ["O14744", "p.Phe264Leu", "missense_variant", "ENST00000324366.13", "c.792G>A"], ["O14744", "p.Phe93Leu", "missense_variant", "ENST00000397440.8", "c.279G>A"], ["O14744", "p.Phe247Leu", "missense_variant", "ENST00000397441.6", "c.741G>A"], ["", "", "2kb_downstream_variant,processed_transcript", "ENST000005…	0			0.103	0.147	NM_001039619.2	[["NM_001039619.2", 0.147, 0.103], ["NM_001282953.1", 0.121, 0.145], ["NM_001282955.1", 0.124, 0.14], ["NM_001282956.1", 0.1, 0.192], ["NM_006109.4", 0.101, 0.19]]	chr14	22925026	C	T	ENST00000324366.12	0.641	0.10414	[["ENST00000216350.12", 0.619, 0.11568], ["ENST00000324366.12", 0.641, 0.10414], ["ENST00000397440.8", 0.609, 0.12175], ["ENST00000397441.6", 0.64, 0.10485], ["ENST00000553897.5", 0.614, 0.1177]]
49	chr14	22924989	T	C		Yes	PRMT5	ENST00000324366.13	missense_variant	c.829A>G	p.Phe277Val	{"PRMT5": [["O14744", "p.Phe216Val", "missense_variant", "ENST00000216350.12", "c.646A>G"], ["O14744", "p.Phe277Val", "missense_variant", "ENST00000324366.13", "c.829A>G"], ["O14744", "p.Phe106Val", "missense_variant", "ENST00000397440.8", "c.316A>G"], ["O14744", "p.Phe260Val", "missense_variant", "ENST00000397441.6", "c.778A>G"], ["", "", "2kb_downstream_variant,processed_transcript", "ENST00000…	0			0.0989	0.15	NM_001039619.2	[["NM_001039619.2", 0.15, 0.0989], ["NM_001282953.1", 0.136, 0.119], ["NM_001282955.1", 0.137, 0.118], ["NM_001282956.1", 0.11, 0.168], ["NM_006109.4", 0.114, 0.16]]	chr14	22924989	T	C	ENST00000397441.6	0.639	0.10515	[["ENST00000216350.12", 0.617, 0.11679], ["ENST00000324366.12", 0.631, 0.10829], ["ENST00000397440.8", 0.619, 0.11568], ["ENST00000397441.6", 0.639, 0.10515], ["ENST00000553897.5", 0.617, 0.11679]]
123	chr14	22924634	C	T		Yes	PRMT5	ENST00000324366.13	missense_variant	c.1015G>A	p.Gln339Lys	{"PRMT5": [["O14744", "p.Gln278Lys", "missense_variant", "ENST00000216350.12", "c.832G>A"], ["O14744", "p.Gln339Lys", "missense_variant", "ENST00000324366.13", "c.1015G>A"], ["O14744", "p.Gln168Lys", "missense_variant", "ENST00000397440.8", "c.502G>A"], ["O14744", "p.Gln322Lys", "missense_variant", "ENST00000397441.6", "c.964G>A"], ["", "", "2kb_upstream_variant,processed_transcript", "ENST000004…	0			0.0808	0.165	NM_001039619.2	[["NM_001039619.2", 0.165, 0.0808], ["NM_001282953.1", 0.148, 0.102], ["NM_001282955.1", 0.151, 0.0976], ["NM_001282956.1", 0.137, 0.118], ["NM_006109.4", 0.115, 0.158]]	chr14	22924634	C	T	ENST00000397440.8	0.633	0.10758	[["ENST00000216350.12", 0.617, 0.11679], ["ENST00000324366.12", 0.604, 0.12398], ["ENST00000397440.8", 0.633, 0.10758], ["ENST00000397441.6", 0.604, 0.12398], ["ENST00000553897.5", 0.62, 0.11466]]
125	chr14	22922831	A	G		Yes	PRMT5	ENST00000324366.13	missense_variant	c.1490T>C	p.Gln497Pro	{"PRMT5": [["O14744", "p.Gln436Pro", "missense_variant", "ENST00000216350.12", "c.1307T>C"], ["O14744", "p.Gln497Pro", "missense_variant", "ENST00000324366.13", "c.1490T>C"], ["O14744", "p.Gln326Pro", "missense_variant", "ENST00000397440.8", "c.977T>C"], ["O14744", "p.Gln480Pro", "missense_variant", "ENST00000397441.6", "c.1439T>C"], ["", "", "2kb_upstream_variant,processed_transcript", "ENST0000…	0			0.211	0.093	NM_001039619.2	[["NM_001039619.2", 0.093, 0.211], ["NM_001282953.1", 0.113, 0.162], ["NM_001282955.1", 0.116, 0.155], ["NM_001282956.1", 0.159, 0.0876], ["NM_006109.4", 0.095, 0.206]]	chr14	22922831	A	G	ENST00000553897.5	0.628	0.10981	[["ENST00000216350.12", 0.62, 0.11466], ["ENST00000324366.12", 0.604, 0.12398], ["ENST00000397440.8", 0.611, 0.12023], ["ENST00000397441.6", 0.608, 0.12246], ["ENST00000553897.5", 0.628, 0.10981]]
108	chr14	22928583	C	A		Yes	PRMT5	ENST00000324366.13	missense_variant	c.143G>T	p.Pro48Leu	{"AL132780.1": [["", "", "2kb_upstream_variant,lnc_RNA", "ENST00000548322.1", ""], ["", "", "2kb_upstream_variant,lnc_RNA", "ENST00000548819.5", ""], ["", "", "2kb_upstream_variant,lnc_RNA", "ENST00000668190.1", ""]], "PRMT5": [["O14744", "p.Pro31Leu", "missense_variant", "ENST00000216350.12", "c.92G>T"], ["O14744", "p.Pro48Leu", "missense_variant", "ENST00000324366.13", "c.143G>T"], ["O14744", "…	0			0.182	0.104	NM_001039619.2	[["NM_001039619.2", 0.104, 0.182], ["NM_001282953.1", 0.152, 0.0963], ["NM_001282955.1", 0.128, 0.133], ["NM_001282956.1", 0.14, 0.113], ["NM_006109.4", 0.158, 0.0888]]	chr14	22928583	C	A	ENST00000397440.8	0.627	0.11041	[["ENST00000216350.12", 0.607, 0.12276], ["ENST00000324366.12", 0.573, 0.14199], ["ENST00000397440.8", 0.627, 0.11041], ["ENST00000397441.6", 0.588, 0.13379], ["ENST00000553897.5", 0.596, 0.12954]]
30	chr14	22922548	G	A		Yes	PRMT5	ENST00000324366.13	missense_variant	c.1591C>T	p.Asp531Tyr	{"PRMT5": [["O14744", "p.Asp470Tyr", "missense_variant", "ENST00000216350.12", "c.1408C>T"], ["O14744", "p.Asp531Tyr", "missense_variant", "ENST00000324366.13", "c.1591C>T"], ["O14744", "p.Asp360Tyr", "missense_variant", "ENST00000397440.8", "c.1078C>T"], ["O14744", "p.Asp514Tyr", "missense_variant", "ENST00000397441.6", "c.1540C>T"], ["", "", "processed_transcript", "ENST00000476175.6", ""], ["O…	0			0.187	0.102	NM_001039619.2	[["NM_001039619.2", 0.102, 0.187], ["NM_001282953.1", 0.113, 0.162], ["NM_001282955.1", 0.113, 0.162], ["NM_001282956.1", 0.107, 0.175], ["NM_006109.4", 0.103, 0.185]]	chr14	22922548	G	A	ENST00000324366.12	0.619	0.11568	[["ENST00000216350.12", 0.589, 0.13339], ["ENST00000324366.12", 0.619, 0.11568], ["ENST00000397440.8", 0.559, 0.1509], ["ENST00000397441.6", 0.592, 0.13126], ["ENST00000553897.5", 0.606, 0.12306]]
188	chr14	22928193	T	C		Yes	PRMT5	ENST00000324366.13	missense_variant	c.248A>G	p.Val83Gly	{"AL132780.1": [["", "", "2kb_upstream_variant,lnc_RNA", "ENST00000548322.1", ""], ["", "", "2kb_upstream_variant,lnc_RNA", "ENST00000548819.5", ""], ["", "", "2kb_upstream_variant,lnc_RNA", "ENST00000668190.1", ""]], "PRMT5": [["O14744", "", "intron_variant", "ENST00000216350.12", "c.178+304A>G"], ["O14744", "p.Val83Gly", "missense_variant", "ENST00000324366.13", "c.248A>G"], ["O14744", "p.Val66…	0			0.0557	0.192	NM_001039619.2	[["NM_001039619.2", 0.192, 0.0557], ["NM_001282956.1", 0.188, 0.0589], ["NM_006109.4", 0.17, 0.0755]]	chr14	22928193	T	C	ENST00000397440.8	0.615	0.1176	[["ENST00000324366.12", 0.538, 0.16567], ["ENST00000397440.8", 0.615, 0.1176], ["ENST00000397441.6", 0.513, 0.17893]]
63	chr14	22928536	G	T		Yes	PRMT5	ENST00000324366.13	missense_variant	c.190C>A	p.Gly64Ser	{"AL132780.1": [["", "", "2kb_upstream_variant,lnc_RNA", "ENST00000548322.1", ""], ["", "", "2kb_upstream_variant,lnc_RNA", "ENST00000548819.5", ""], ["", "", "2kb_upstream_variant,lnc_RNA", "ENST00000668190.1", ""]], "PRMT5": [["O14744", "p.Gly47Ser", "missense_variant", "ENST00000216350.12", "c.139C>A"], ["O14744", "p.Gly64Ser", "missense_variant", "ENST00000324366.13", "c.190C>A"], ["O14744", …	0			0.19	0.101	NM_001039619.2	[["NM_001039619.2", 0.101, 0.19], ["NM_001282953.1", 0.119, 0.149], ["NM_001282955.1", 0.118, 0.151], ["NM_001282956.1", 0.11, 0.168], ["NM_006109.4", 0.149, 0.1]]	chr14	22928536	G	T	ENST00000216350.12	0.612	0.11922	[["ENST00000216350.12", 0.612, 0.11922], ["ENST00000324366.12", 0.531, 0.17023], ["ENST00000397440.8", 0.602, 0.12529], ["ENST00000397441.6", 0.531, 0.17023], ["ENST00000553897.5", 0.566, 0.14634]]
81	chr14	22924977	C	A		Yes	PRMT5	ENST00000324366.13	missense_variant	c.841G>T	p.Leu281Phe	{"PRMT5": [["O14744", "p.Leu220Phe", "missense_variant", "ENST00000216350.12", "c.658G>T"], ["O14744", "p.Leu281Phe", "missense_variant", "ENST00000324366.13", "c.841G>T"], ["O14744", "p.Leu110Phe", "missense_variant", "ENST00000397440.8", "c.328G>T"], ["O14744", "p.Leu264Phe", "missense_variant", "ENST00000397441.6", "c.790G>T"], ["", "", "2kb_downstream_variant,processed_transcript", "ENST00000…	0			0.195	0.099	NM_001039619.2	[["NM_001039619.2", 0.099, 0.195], ["NM_001282953.1", 0.134, 0.122], ["NM_001282955.1", 0.136, 0.119], ["NM_001282956.1", 0.094, 0.208], ["NM_006109.4", 0.137, 0.118]]	chr14	22924977	C	A	ENST00000324366.12	0.609	0.12175	[["ENST00000216350.12", 0.58, 0.13855], ["ENST00000324366.12", 0.609, 0.12175], ["ENST00000397440.8", 0.604, 0.12398], ["ENST00000397441.6", 0.602, 0.12529], ["ENST00000553897.5", 0.582, 0.13764]]
154	chr14	22928169	G	A		Yes	PRMT5	ENST00000324366.13	missense_variant	c.272C>T	p.Arg91Leu	{"AL132780.1": [["", "", "2kb_upstream_variant,lnc_RNA", "ENST00000548322.1", ""], ["", "", "2kb_upstream_variant,lnc_RNA", "ENST00000548819.5", ""], ["", "", "2kb_upstream_variant,lnc_RNA", "ENST00000668190.1", ""]], "PRMT5": [["O14744", "", "intron_variant", "ENST00000216350.12", "c.178+328C>T"], ["O14744", "p.Arg91Leu", "missense_variant", "ENST00000324366.13", "c.272C>T"], ["O14744", "p.Arg74…	0			0.136	0.126	NM_001039619.2	[["NM_001039619.2", 0.126, 0.136], ["NM_001282956.1", 0.132, 0.126], ["NM_006109.4", 0.088, 0.226]]	chr14	22928169	G	A	ENST00000397441.6	0.598	0.12823	[["ENST00000324366.12", 0.596, 0.12954], ["ENST00000397440.8", 0.547, 0.16021], ["ENST00000397441.6", 0.598, 0.12823]]
100	chr14	22924943	C	T		Yes	PRMT5	ENST00000324366.13	missense_variant	c.875G>A	p.Pro292His	{"PRMT5": [["O14744", "p.Pro231His", "missense_variant", "ENST00000216350.12", "c.692G>A"], ["O14744", "p.Pro292His", "missense_variant", "ENST00000324366.13", "c.875G>A"], ["O14744", "p.Pro121His", "missense_variant", "ENST00000397440.8", "c.362G>A"], ["O14744", "p.Pro275His", "missense_variant", "ENST00000397441.6", "c.824G>A"], ["", "", "2kb_downstream_variant,processed_transcript", "ENST00000…	0			0.133	0.128	NM_001039619.2	[["NM_001039619.2", 0.128, 0.133], ["NM_001282953.1", 0.132, 0.126], ["NM_001282955.1", 0.136, 0.119], ["NM_001282956.1", 0.12, 0.147], ["NM_006109.4", 0.147, 0.103]]	chr14	22924943	C	T	ENST00000324366.12	0.589	0.13339	[["ENST00000216350.12", 0.573, 0.14199], ["ENST00000324366.12", 0.589, 0.13339], ["ENST00000397440.8", 0.568, 0.14553], ["ENST00000397441.6", 0.578, 0.13976], ["ENST00000553897.5", 0.568, 0.14553]]
90	chr14	22927526	G	T		Yes	PRMT5	ENST00000324366.13	missense_variant	c.450C>A	p.Met150Ile	{"PRMT5": [["O14744", "p.Met89Ile", "missense_variant", "ENST00000216350.12", "c.267C>A"], ["O14744", "p.Met150Ile", "missense_variant", "ENST00000324366.13", "c.450C>A"], ["O14744", "", "intron_variant", "ENST00000397440.8", "c.264+600C>A"], ["O14744", "p.Met133Ile", "missense_variant", "ENST00000397441.6", "c.399C>A"], ["", "", "processed_transcript", "ENST00000553641.5", ""], ["", "", "NMD_tra…	0			0.235	0.085	NM_001039619.2	[["NM_001039619.2", 0.085, 0.235], ["NM_001282953.1", 0.097, 0.2], ["NM_001282955.1", 0.099, 0.195], ["NM_006109.4", 0.086, 0.232]]	chr14	22927526	G	T	ENST00000216350.12	0.585	0.13551	[["ENST00000216350.12", 0.585, 0.13551], ["ENST00000324366.12", 0.515, 0.17761], ["ENST00000397441.6", 0.506, 0.18328], ["ENST00000553897.5", 0.543, 0.16253]]
59	chr14	22923140	G	A		Yes	PRMT5	ENST00000324366.13	missense_variant	c.1396C>T	p.Gly466Trp	{"PRMT5": [["O14744", "p.Gly405Trp", "missense_variant", "ENST00000216350.12", "c.1213C>T"], ["O14744", "p.Gly466Trp", "missense_variant", "ENST00000324366.13", "c.1396C>T"], ["O14744", "p.Gly295Trp", "missense_variant", "ENST00000397440.8", "c.883C>T"], ["O14744", "p.Gly449Trp", "missense_variant", "ENST00000397441.6", "c.1345C>T"], ["", "", "2kb_upstream_variant,processed_transcript", "ENST0000…	0			0.18	0.105	NM_001039619.2	[["NM_001039619.2", 0.105, 0.18], ["NM_001282953.1", 0.124, 0.14], ["NM_001282955.1", 0.124, 0.14], ["NM_001282956.1", 0.131, 0.127], ["NM_006109.4", 0.11, 0.168]]	chr14	22923140	G	A	ENST00000324366.12	0.584	0.13622	[["ENST00000216350.12", 0.573, 0.14199], ["ENST00000324366.12", 0.584, 0.13622], ["ENST00000397440.8", 0.582, 0.13764], ["ENST00000397441.6", 0.584, 0.13622], ["ENST00000553897.5", 0.568, 0.14553]]
158	chr14	22924954	C	T		Yes	PRMT5	ENST00000324366.13	missense_variant	c.864G>A	p.Ser288Arg	{"PRMT5": [["O14744", "p.Ser227Arg", "missense_variant", "ENST00000216350.12", "c.681G>A"], ["O14744", "p.Ser288Arg", "missense_variant", "ENST00000324366.13", "c.864G>A"], ["O14744", "p.Ser117Arg", "missense_variant", "ENST00000397440.8", "c.351G>A"], ["O14744", "p.Ser271Arg", "missense_variant", "ENST00000397441.6", "c.813G>A"], ["", "", "2kb_downstream_variant,processed_transcript", "ENST00000…	0			0.192	0.1	NM_001039619.2	[["NM_001039619.2", 0.1, 0.192], ["NM_001282953.1", 0.11, 0.168], ["NM_001282955.1", 0.113, 0.162], ["NM_001282956.1", 0.131, 0.127], ["NM_006109.4", 0.129, 0.131]]	chr14	22924954	C	T	ENST00000324366.12	0.583	0.13673	[["ENST00000216350.12", 0.555, 0.15413], ["ENST00000324366.12", 0.583, 0.13673], ["ENST00000397440.8", 0.55, 0.15808], ["ENST00000397441.6", 0.579, 0.13916], ["ENST00000553897.5", 0.554, 0.15505]]
173	chr14	22924142	C	T		Yes	PRMT5	ENST00000324366.13	missense_variant	c.1241G>A	p.Thr414Asn	{"PRMT5": [["O14744", "p.Thr353Asn", "missense_variant", "ENST00000216350.12", "c.1058G>A"], ["O14744", "p.Thr414Asn", "missense_variant", "ENST00000324366.13", "c.1241G>A"], ["O14744", "p.Thr243Asn", "missense_variant", "ENST00000397440.8", "c.728G>A"], ["O14744", "p.Thr397Asn", "missense_variant", "ENST00000397441.6", "c.1190G>A"], ["", "", "2kb_upstream_variant,processed_transcript", "ENST0000…	0			0.126	0.132	NM_001039619.2	[["NM_001039619.2", 0.132, 0.126], ["NM_001282953.1", 0.164, 0.0819], ["NM_001282955.1", 0.162, 0.0841], ["NM_001282956.1", 0.136, 0.119], ["NM_006109.4", 0.133, 0.124]]	chr14	22924142	C	T	ENST00000216350.12	0.582	0.13764	[["ENST00000216350.12", 0.582, 0.13764], ["ENST00000324366.12", 0.566, 0.14634], ["ENST00000397440.8", 0.579, 0.13916], ["ENST00000397441.6", 0.571, 0.14371], ["ENST00000553897.5", 0.575, 0.14098]]
66	chr14	22929343	G	T		Yes	PRMT5	ENST00000324366.13	missense_variant	c.19C>A	p.Gly7Arg	{"AL132780.1": [["", "", "2kb_upstream_variant,lnc_RNA", "ENST00000548322.1", ""], ["", "", "2kb_upstream_variant,lnc_RNA", "ENST00000548819.5", ""], ["", "", "2kb_upstream_variant,lnc_RNA", "ENST00000668190.1", ""]], "PRMT5": [["O14744", "", "5_prime_UTR_variant", "ENST00000216350.12", "c.-118C>A"], ["O14744", "p.Gly7Arg", "missense_variant", "ENST00000324366.13", "c.19C>A"], ["O14744", "", "5_p…	0			0.206	0.095	NM_001282955.1	[["ENST00000627278.1", 0.095, 0.206], ["NM_001282955.1", 0.095, 0.206], ["NM_006109.4", 0.083, 0.241]]	chr14	22929343	G	T	ENST00000627278.1	0.581	0.13825	[["ENST00000324366.12", 0.26, 0.41413], ["ENST00000553897.5", 0.447, 0.21506], ["ENST00000627278.1", 0.581, 0.13825]]
8	chr14	22924325	G	A		Yes	PRMT5	ENST00000324366.13	missense_variant	c.1144C>T	p.Ala382Ser	{"PRMT5": [["O14744", "p.Ala321Ser", "missense_variant", "ENST00000216350.12", "c.961C>T"], ["O14744", "p.Ala382Ser", "missense_variant", "ENST00000324366.13", "c.1144C>T"], ["O14744", "p.Ala211Ser", "missense_variant", "ENST00000397440.8", "c.631C>T"], ["O14744", "p.Ala365Ser", "missense_variant", "ENST00000397441.6", "c.1093C>T"], ["", "", "2kb_upstream_variant,processed_transcript", "ENST00000…	0			0.155	0.116	NM_001039619.2	[["NM_001039619.2", 0.116, 0.155], ["NM_001282953.1", 0.136, 0.119], ["NM_001282955.1", 0.139, 0.115], ["NM_001282956.1", 0.119, 0.149], ["NM_006109.4", 0.118, 0.151]]	chr14	22924325	G	A	ENST00000553897.5	0.578	0.13976	[["ENST00000216350.12", 0.577, 0.14007], ["ENST00000324366.12", 0.559, 0.1509], ["ENST00000397440.8", 0.569, 0.14523], ["ENST00000397441.6", 0.572, 0.1428], ["ENST00000553897.5", 0.578, 0.13976]]
94	chr14	22929300	A	G		Yes	PRMT5	ENST00000324366.13	missense_variant	c.62T>C	p.Asn21Thr	{"AL132780.1": [["", "", "2kb_upstream_variant,lnc_RNA", "ENST00000548322.1", ""], ["", "", "2kb_upstream_variant,lnc_RNA", "ENST00000548819.5", ""], ["", "", "2kb_upstream_variant,lnc_RNA", "ENST00000668190.1", ""]], "PRMT5": [["O14744", "", "5_prime_UTR_variant", "ENST00000216350.12", "c.-75T>C"], ["O14744", "p.Asn21Thr", "missense_variant", "ENST00000324366.13", "c.62T>C"], ["O14744", "", "5_p…	0			0.187	0.102	NM_001282955.1	[["ENST00000627278.1", 0.138, 0.116], ["NM_001282955.1", 0.102, 0.187], ["NM_006109.4", 0.143, 0.109]]	chr14	22929300	A	G	ENST00000553897.5	0.575	0.14098	[["ENST00000324366.12", 0.451, 0.21283], ["ENST00000553897.5", 0.575, 0.14098], ["ENST00000627278.1", 0.474, 0.19947]]
120	chr14	22924643	C	T		Yes	PRMT5	ENST00000324366.13	missense_variant	c.1006G>A	p.Gln336Lys	{"PRMT5": [["O14744", "p.Gln275Lys", "missense_variant", "ENST00000216350.12", "c.823G>A"], ["O14744", "p.Gln336Lys", "missense_variant", "ENST00000324366.13", "c.1006G>A"], ["O14744", "p.Gln165Lys", "missense_variant", "ENST00000397440.8", "c.493G>A"], ["O14744", "p.Gln319Lys", "missense_variant", "ENST00000397441.6", "c.955G>A"], ["", "", "2kb_upstream_variant,processed_transcript", "ENST000004…	0			0.0715	0.174	NM_001039619.2	[["NM_001039619.2", 0.174, 0.0715], ["NM_001282953.1", 0.159, 0.0876], ["NM_001282955.1", 0.165, 0.0808], ["NM_001282956.1", 0.174, 0.0715], ["NM_006109.4", 0.12, 0.147]]	chr14	22924643	C	T	ENST00000397440.8	0.566	0.14634	[["ENST00000216350.12", 0.543, 0.16253], ["ENST00000324366.12", 0.549, 0.15899], ["ENST00000397440.8", 0.566, 0.14634], ["ENST00000397441.6", 0.56, 0.14998], ["ENST00000553897.5", 0.553, 0.15565]]
149	chr14	22922234	G	A		Yes	PRMT5	ENST00000324366.13	missense_variant	c.1703C>T	p.Arg568Leu	{"PRMT5": [["O14744", "p.Arg507Leu", "missense_variant", "ENST00000216350.12", "c.1520C>T"], ["O14744", "p.Arg568Leu", "missense_variant", "ENST00000324366.13", "c.1703C>T"], ["O14744", "p.Arg397Leu", "missense_variant", "ENST00000397440.8", "c.1190C>T"], ["O14744", "p.Arg551Leu", "missense_variant", "ENST00000397441.6", "c.1652C>T"], ["", "", "processed_transcript", "ENST00000476175.6", ""], ["O…	0			0.155	0.116	NM_001039619.2	[["NM_001039619.2", 0.116, 0.155], ["NM_001282953.1", 0.124, 0.14], ["NM_001282955.1", 0.123, 0.142], ["NM_001282956.1", 0.12, 0.147], ["NM_006109.4", 0.159, 0.0876]]	chr14	22922234	G	A	ENST00000216350.12	0.559	0.1509	[["ENST00000216350.12", 0.559, 0.1509], ["ENST00000324366.12", 0.553, 0.15565], ["ENST00000397440.8", 0.553, 0.15565], ["ENST00000397441.6", 0.556, 0.15343], ["ENST00000553897.5", 0.553, 0.15565]]
60	chr14	22923139	G	T		Yes	PRMT5	ENST00000324366.13	missense_variant	c.1397C>A	p.Gly466Glu	{"PRMT5": [["O14744", "p.Gly405Glu", "missense_variant", "ENST00000216350.12", "c.1214C>A"], ["O14744", "p.Gly466Glu", "missense_variant", "ENST00000324366.13", "c.1397C>A"], ["O14744", "p.Gly295Glu", "missense_variant", "ENST00000397440.8", "c.884C>A"], ["O14744", "p.Gly449Glu", "missense_variant", "ENST00000397441.6", "c.1346C>A"], ["", "", "2kb_upstream_variant,processed_transcript", "ENST0000…	0			0.185	0.103	NM_001039619.2	[["NM_001039619.2", 0.103, 0.185], ["NM_001282953.1", 0.119, 0.149], ["NM_001282955.1", 0.117, 0.153], ["NM_001282956.1", 0.133, 0.124], ["NM_006109.4", 0.104, 0.182]]	chr14	22923139	G	T	ENST00000216350.12	0.558	0.15181	[["ENST00000216350.12", 0.558, 0.15181], ["ENST00000324366.12", 0.54, 0.16425], ["ENST00000397440.8", 0.521, 0.17529], ["ENST00000397441.6", 0.52, 0.17549], ["ENST00000553897.5", 0.541, 0.16344]]
97	chr14	22924174	C	T		Yes	PRMT5	ENST00000324366.13	missense_variant	c.1209G>A	p.Asn403Lys	{"PRMT5": [["O14744", "p.Asn342Lys", "missense_variant", "ENST00000216350.12", "c.1026G>A"], ["O14744", "p.Asn403Lys", "missense_variant", "ENST00000324366.13", "c.1209G>A"], ["O14744", "p.Asn232Lys", "missense_variant", "ENST00000397440.8", "c.696G>A"], ["O14744", "p.Asn386Lys", "missense_variant", "ENST00000397441.6", "c.1158G>A"], ["", "", "2kb_upstream_variant,processed_transcript", "ENST0000…	0			0.14	0.124	NM_001039619.2	[["NM_001039619.2", 0.124, 0.14], ["NM_001282953.1", 0.147, 0.103], ["NM_001282955.1", 0.146, 0.104], ["NM_001282956.1", 0.125, 0.138], ["NM_006109.4", 0.166, 0.0797]]	chr14	22924174	C	T	ENST00000397440.8	0.549	0.15899	[["ENST00000216350.12", 0.524, 0.17336], ["ENST00000324366.12", 0.511, 0.17984], ["ENST00000397440.8", 0.549, 0.15899], ["ENST00000397441.6", 0.508, 0.18207], ["ENST00000553897.5", 0.526, 0.17276]]
16	chr14	22929349	G	A		Yes	PRMT5	ENST00000324366.13	missense_variant	c.13C>T	p.Ala5Ser	{"AL132780.1": [["", "", "2kb_upstream_variant,lnc_RNA", "ENST00000548322.1", ""], ["", "", "2kb_upstream_variant,lnc_RNA", "ENST00000548819.5", ""], ["", "", "2kb_upstream_variant,lnc_RNA", "ENST00000668190.1", ""]], "PRMT5": [["O14744", "", "5_prime_UTR_variant", "ENST00000216350.12", "c.-124C>T"], ["O14744", "p.Ala5Ser", "missense_variant", "ENST00000324366.13", "c.13C>T"], ["O14744", "", "5_p…	0			0.177	0.106	NM_001282955.1	[["ENST00000627278.1", 0.086, 0.232], ["NM_001282955.1", 0.106, 0.177], ["NM_006109.4", 0.077, 0.262]]	chr14	22929349	G	A	ENST00000627278.1	0.546	0.16071	[["ENST00000324366.12", 0.355, 0.27983], ["ENST00000553897.5", 0.509, 0.18146], ["ENST00000627278.1", 0.546, 0.16071]]
156	chr14	22927533	C	T		Yes	PRMT5	ENST00000324366.13	missense_variant	c.443G>A	p.Ser148Tyr	{"PRMT5": [["O14744", "p.Ser87Tyr", "missense_variant", "ENST00000216350.12", "c.260G>A"], ["O14744", "p.Ser148Tyr", "missense_variant", "ENST00000324366.13", "c.443G>A"], ["O14744", "", "intron_variant", "ENST00000397440.8", "c.264+593G>A"], ["O14744", "p.Ser131Tyr", "missense_variant", "ENST00000397441.6", "c.392G>A"], ["", "", "processed_transcript", "ENST00000553641.5", ""], ["", "", "NMD_tra…	0			0.241	0.083	NM_001039619.2	[["NM_001039619.2", 0.083, 0.241], ["NM_001282953.1", 0.09, 0.22], ["NM_001282955.1", 0.092, 0.214], ["NM_006109.4", 0.082, 0.245]]	chr14	22927533	C	T	ENST00000553897.5	0.536	0.16729	[["ENST00000216350.12", 0.527, 0.17265], ["ENST00000324366.12", 0.411, 0.23601], ["ENST00000397441.6", 0.397, 0.2441], ["ENST00000553897.5", 0.536, 0.16729]]
144	chr14	22923061	G	A		Yes	PRMT5	ENST00000324366.13	missense_variant	c.1475C>T	p.Arg492Leu	{"PRMT5": [["O14744", "p.Arg431Leu", "missense_variant", "ENST00000216350.12", "c.1292C>T"], ["O14744", "p.Arg492Leu", "missense_variant", "ENST00000324366.13", "c.1475C>T"], ["O14744", "p.Arg321Leu", "missense_variant", "ENST00000397440.8", "c.962C>T"], ["O14744", "p.Arg475Leu", "missense_variant", "ENST00000397441.6", "c.1424C>T"], ["", "", "2kb_upstream_variant,processed_transcript", "ENST0000…	0			0.217	0.091	NM_001039619.2	[["NM_001039619.2", 0.091, 0.217], ["NM_001282953.1", 0.1, 0.192], ["NM_001282955.1", 0.097, 0.2], ["NM_001282956.1", 0.147, 0.103], ["NM_006109.4", 0.088, 0.226]]	chr14	22923061	G	A	ENST00000324366.12	0.531	0.17023	[["ENST00000216350.12", 0.492, 0.19047], ["ENST00000324366.12", 0.531, 0.17023], ["ENST00000397440.8", 0.527, 0.17265], ["ENST00000397441.6", 0.495, 0.18885], ["ENST00000553897.5", 0.484, 0.19411]]
70	chr14	22924018	C	T		Yes	PRMT5	ENST00000324366.13	missense_variant	c.1365G>A	p.His455Gln	{"PRMT5": [["O14744", "p.His394Gln", "missense_variant", "ENST00000216350.12", "c.1182G>A"], ["O14744", "p.His455Gln", "missense_variant", "ENST00000324366.13", "c.1365G>A"], ["O14744", "p.His284Gln", "missense_variant", "ENST00000397440.8", "c.852G>A"], ["O14744", "p.His438Gln", "missense_variant", "ENST00000397441.6", "c.1314G>A"], ["", "", "2kb_upstream_variant,processed_transcript", "ENST0000…	0			0.164	0.112	NM_001039619.2	[["NM_001039619.2", 0.112, 0.164], ["NM_001282953.1", 0.136, 0.119], ["NM_001282955.1", 0.135, 0.121], ["NM_001282956.1", 0.148, 0.102], ["NM_006109.4", 0.108, 0.173]]	chr14	22924018	C	T	ENST00000397440.8	0.496	0.18814	[["ENST00000216350.12", 0.485, 0.19371], ["ENST00000324366.12", 0.476, 0.19816], ["ENST00000397440.8", 0.496, 0.18814], ["ENST00000397441.6", 0.473, 0.20028], ["ENST00000553897.5", 0.487, 0.19269]]
167	chr14	22921000	C	T		Yes	PRMT5	ENST00000324366.13	missense_variant	c.1818G>A	p.Ser606Arg	{"PRMT5": [["O14744", "p.Ser545Arg", "missense_variant", "ENST00000216350.12", "c.1635G>A"], ["O14744", "p.Ser606Arg", "missense_variant", "ENST00000324366.13", "c.1818G>A"], ["O14744", "p.Ser435Arg", "missense_variant", "ENST00000397440.8", "c.1305G>A"], ["O14744", "p.Ser589Arg", "missense_variant", "ENST00000397441.6", "c.1767G>A"], ["", "", "processed_transcript", "ENST00000476175.6", ""], ["O…	0			0.258	0.078	NM_001039619.2	[["NM_001039619.2", 0.078, 0.258], ["NM_001282953.1", 0.102, 0.187], ["NM_001282955.1", 0.101, 0.19], ["NM_001282956.1", 0.104, 0.182], ["NM_006109.4", 0.126, 0.136]]	chr14	22921000	C	T	ENST00000553897.5	0.496	0.18814	[["ENST00000216350.12", 0.432, 0.22184], ["ENST00000324366.12", 0.468, 0.20281], ["ENST00000397440.8", 0.422, 0.22822], ["ENST00000397441.6", 0.475, 0.19897], ["ENST00000553897.5", 0.496, 0.18814]]
152	chr14	22928523	G	T		Yes	PRMT5	ENST00000324366.13	missense_variant	c.203C>A	p.Arg68Gln	{"AL132780.1": [["", "", "2kb_upstream_variant,lnc_RNA", "ENST00000548322.1", ""], ["", "", "2kb_upstream_variant,lnc_RNA", "ENST00000548819.5", ""], ["", "", "2kb_upstream_variant,lnc_RNA", "ENST00000668190.1", ""]], "PRMT5": [["O14744", "p.Arg51Gln", "missense_variant", "ENST00000216350.12", "c.152C>A"], ["O14744", "p.Arg68Gln", "missense_variant", "ENST00000324366.13", "c.203C>A"], ["O14744", …	0			0.182	0.104	NM_001039619.2	[["NM_001039619.2", 0.104, 0.182], ["NM_001282953.1", 0.133, 0.124], ["NM_001282955.1", 0.121, 0.145], ["NM_001282956.1", 0.106, 0.177], ["NM_006109.4", 0.148, 0.102]]	chr14	22928523	G	T	ENST00000324366.12	0.49	0.19148	[["ENST00000216350.12", 0.452, 0.21212], ["ENST00000324366.12", 0.49, 0.19148], ["ENST00000397440.8", 0.478, 0.19684], ["ENST00000397441.6", 0.482, 0.19512], ["ENST00000553897.5", 0.459, 0.20747]]
72	chr14	22924655	A	G		Yes	PRMT5	ENST00000324366.13	missense_variant	c.994T>C	p.Ile332Leu	{"PRMT5": [["O14744", "p.Ile271Leu", "missense_variant", "ENST00000216350.12", "c.811T>C"], ["O14744", "p.Ile332Leu", "missense_variant", "ENST00000324366.13", "c.994T>C"], ["O14744", "p.Ile161Leu", "missense_variant", "ENST00000397440.8", "c.481T>C"], ["O14744", "p.Ile315Leu", "missense_variant", "ENST00000397441.6", "c.943T>C"], ["", "", "2kb_upstream_variant,processed_transcript", "ENST0000047…	0			0.0864	0.16	NM_001039619.2	[["NM_001039619.2", 0.16, 0.0864], ["NM_001282953.1", 0.13, 0.129], ["NM_001282955.1", 0.13, 0.129], ["NM_001282956.1", 0.106, 0.177], ["NM_006109.4", 0.094, 0.208]]	chr14	22924655	A	G	ENST00000397440.8	0.487	0.19269	[["ENST00000216350.12", 0.461, 0.20575], ["ENST00000324366.12", 0.46, 0.20656], ["ENST00000397440.8", 0.487, 0.19269], ["ENST00000397441.6", 0.462, 0.20524], ["ENST00000553897.5", 0.467, 0.20332]]
85	chr14	22922190	C	T		Yes	PRMT5	ENST00000324366.13	missense_variant	c.1747G>A	p.Leu583Ile	{"PRMT5": [["O14744", "p.Leu522Ile", "missense_variant", "ENST00000216350.12", "c.1564G>A"], ["O14744", "p.Leu583Ile", "missense_variant", "ENST00000324366.13", "c.1747G>A"], ["O14744", "p.Leu412Ile", "missense_variant", "ENST00000397440.8", "c.1234G>A"], ["O14744", "p.Leu566Ile", "missense_variant", "ENST00000397441.6", "c.1696G>A"], ["", "", "processed_transcript", "ENST00000476175.6", ""], ["O…	0			0.258	0.078	NM_001039619.2	[["NM_001039619.2", 0.078, 0.258], ["NM_001282953.1", 0.096, 0.203], ["NM_001282955.1", 0.096, 0.203], ["NM_001282956.1", 0.096, 0.203], ["NM_006109.4", 0.077, 0.262]]	chr14	22922190	C	T	ENST00000553897.5	0.482	0.19512	[["ENST00000216350.12", 0.481, 0.19553], ["ENST00000324366.12", 0.458, 0.20808], ["ENST00000397440.8", 0.475, 0.19897], ["ENST00000397441.6", 0.455, 0.2104], ["ENST00000553897.5", 0.482, 0.19512]]
78	chr14	22926276	C	T		Yes	PRMT5	ENST00000324366.13	missense_variant	c.634G>A	p.Leu212Ile	{"PRMT5": [["O14744", "p.Leu151Ile", "missense_variant", "ENST00000216350.12", "c.451G>A"], ["O14744", "p.Leu212Ile", "missense_variant", "ENST00000324366.13", "c.634G>A"], ["O14744", "", "intron_variant", "ENST00000397440.8", "c.265-1236G>A"], ["O14744", "p.Leu195Ile", "missense_variant", "ENST00000397441.6", "c.583G>A"], ["", "", "processed_transcript", "ENST00000553641.5", ""], ["", "", "NMD_t…	0			0.262	0.077	NM_001039619.2	[["NM_001039619.2", 0.077, 0.262], ["NM_001282953.1", 0.102, 0.187], ["NM_001282955.1", 0.106, 0.177], ["NM_006109.4", 0.077, 0.262]]	chr14	22926276	C	T	ENST00000216350.12	0.482	0.19512	[["ENST00000216350.12", 0.482, 0.19512], ["ENST00000324366.12", 0.444, 0.21577], ["ENST00000397441.6", 0.453, 0.21162], ["ENST00000553897.5", 0.479, 0.19664]]
5	chr14	22929358	G	T		Yes	PRMT5	ENST00000324366.13	missense_variant	c.4C>A	p.Ala2Thr	{"AL132780.1": [["", "", "2kb_upstream_variant,lnc_RNA", "ENST00000548322.1", ""], ["", "", "2kb_upstream_variant,lnc_RNA", "ENST00000548819.5", ""], ["", "", "2kb_upstream_variant,lnc_RNA", "ENST00000668190.1", ""]], "PRMT5": [["O14744", "", "5_prime_UTR_variant", "ENST00000216350.12", "c.-133C>A"], ["O14744", "p.Ala2Thr", "missense_variant", "ENST00000324366.13", "c.4C>A"], ["O14744", "", "2kb_…	0			0.258	0.078	NM_001282955.1	[["ENST00000627278.1", 0.069, 0.293], ["NM_001282955.1", 0.078, 0.258], ["NM_006109.4", 0.072, 0.281]]	chr14	22929358	G	T	ENST00000627278.1	0.469	0.20231	[["ENST00000324366.12", 0.324, 0.31566], ["ENST00000553897.5", 0.422, 0.22822], ["ENST00000627278.1", 0.469, 0.20231]]
176	chr14	22921046	C	T		Yes	PRMT5	ENST00000324366.13	missense_variant	c.1772G>A	p.Thr591Lys	{"PRMT5": [["O14744", "p.Thr530Lys", "missense_variant", "ENST00000216350.12", "c.1589G>A"], ["O14744", "p.Thr591Lys", "missense_variant", "ENST00000324366.13", "c.1772G>A"], ["O14744", "p.Thr420Lys", "missense_variant", "ENST00000397440.8", "c.1259G>A"], ["O14744", "p.Thr574Lys", "missense_variant", "ENST00000397441.6", "c.1721G>A"], ["", "", "processed_transcript", "ENST00000476175.6", ""], ["O…	0			0.235	0.085	NM_001039619.2	[["NM_001039619.2", 0.085, 0.235], ["NM_001282953.1", 0.101, 0.19], ["NM_001282955.1", 0.099, 0.195], ["NM_001282956.1", 0.101, 0.19], ["NM_006109.4", 0.086, 0.232]]	chr14	22921046	C	T	ENST00000553897.5	0.457	0.20909	[["ENST00000216350.12", 0.39, 0.24836], ["ENST00000324366.12", 0.362, 0.27123], ["ENST00000397440.8", 0.38, 0.25746], ["ENST00000397441.6", 0.367, 0.26698], ["ENST00000553897.5", 0.457, 0.20909]]
187	chr14	22920957	G	A		Yes	PRMT5	ENST00000324366.13	missense_variant	c.1861C>T	p.Val621Phe	{"PRMT5": [["O14744", "p.Val560Phe", "missense_variant", "ENST00000216350.12", "c.1678C>T"], ["O14744", "p.Val621Phe", "missense_variant", "ENST00000324366.13", "c.1861C>T"], ["O14744", "p.Val450Phe", "missense_variant", "ENST00000397440.8", "c.1348C>T"], ["O14744", "p.Val604Phe", "missense_variant", "ENST00000397441.6", "c.1810C>T"], ["", "", "processed_transcript", "ENST00000476175.6", ""], ["O…	0			0.229	0.087	NM_001039619.2	[["NM_001039619.2", 0.087, 0.229], ["NM_001282953.1", 0.085, 0.235], ["NM_001282955.1", 0.087, 0.229], ["NM_001282956.1", 0.088, 0.226], ["NM_006109.4", 0.082, 0.245]]	chr14	22920957	G	A	ENST00000324366.12	0.449	0.21364	[["ENST00000216350.12", 0.438, 0.21901], ["ENST00000324366.12", 0.449, 0.21364], ["ENST00000397440.8", 0.42, 0.22923], ["ENST00000397441.6", 0.439, 0.2185], ["ENST00000553897.5", 0.445, 0.21567]]
113	chr14	22922556	C	T		Yes	PRMT5	ENST00000324366.13	missense_variant	c.1583G>A	p.Pro528His	{"PRMT5": [["O14744", "p.Pro467His", "missense_variant", "ENST00000216350.12", "c.1400G>A"], ["O14744", "p.Pro528His", "missense_variant", "ENST00000324366.13", "c.1583G>A"], ["O14744", "p.Pro357His", "missense_variant", "ENST00000397440.8", "c.1070G>A"], ["O14744", "p.Pro511His", "missense_variant", "ENST00000397441.6", "c.1532G>A"], ["", "", "processed_transcript", "ENST00000476175.6", ""], ["O…	0			0.281	0.072	NM_001039619.2	[["NM_001039619.2", 0.072, 0.281], ["NM_001282953.1", 0.081, 0.248], ["NM_001282955.1", 0.083, 0.241], ["NM_001282956.1", 0.065, 0.31], ["NM_006109.4", 0.119, 0.149]]	chr14	22922556	C	T	ENST00000553897.5	0.442	0.21708	[["ENST00000216350.12", 0.436, 0.22012], ["ENST00000324366.12", 0.428, 0.22336], ["ENST00000397440.8", 0.422, 0.22822], ["ENST00000397441.6", 0.436, 0.22012], ["ENST00000553897.5", 0.442, 0.21708]]
68	chr14	22926264	C	T		Yes	PRMT5	ENST00000324366.13	missense_variant	c.646G>A	p.His216Asn	{"PRMT5": [["O14744", "p.His155Asn", "missense_variant", "ENST00000216350.12", "c.463G>A"], ["O14744", "p.His216Asn", "missense_variant", "ENST00000324366.13", "c.646G>A"], ["O14744", "", "intron_variant", "ENST00000397440.8", "c.265-1224G>A"], ["O14744", "p.His199Asn", "missense_variant", "ENST00000397441.6", "c.595G>A"], ["", "", "processed_transcript", "ENST00000553641.5", ""], ["", "", "NMD_t…	0			0.138	0.125	NM_001039619.2	[["NM_001039619.2", 0.125, 0.138], ["NM_001282953.1", 0.113, 0.162], ["NM_001282955.1", 0.117, 0.153], ["NM_006109.4", 0.1, 0.192]]	chr14	22926264	C	T	ENST00000216350.12	0.398	0.2435	[["ENST00000216350.12", 0.398, 0.2435], ["ENST00000324366.12", 0.338, 0.29825], ["ENST00000397441.6", 0.338, 0.29825], ["ENST00000553897.5", 0.397, 0.2441]]
93	chr14	22926266	A	G		Yes	PRMT5	ENST00000324366.13	missense_variant	c.644T>C	p.Asn215Thr	{"PRMT5": [["O14744", "p.Asn154Thr", "missense_variant", "ENST00000216350.12", "c.461T>C"], ["O14744", "p.Asn215Thr", "missense_variant", "ENST00000324366.13", "c.644T>C"], ["O14744", "", "intron_variant", "ENST00000397440.8", "c.265-1226T>C"], ["O14744", "p.Asn198Thr", "missense_variant", "ENST00000397441.6", "c.593T>C"], ["", "", "processed_transcript", "ENST00000553641.5", ""], ["", "", "NMD_t…	0			0.226	0.088	NM_001039619.2	[["NM_001039619.2", 0.088, 0.226], ["NM_001282953.1", 0.107, 0.175], ["NM_001282955.1", 0.105, 0.18], ["NM_006109.4", 0.091, 0.217]]	chr14	22926266	A	G	ENST00000216350.12	0.398	0.2435	[["ENST00000216350.12", 0.398, 0.2435], ["ENST00000324366.12", 0.332, 0.30675], ["ENST00000397441.6", 0.331, 0.30827], ["ENST00000553897.5", 0.389, 0.24947]]
61	chr14	22923140	G	T		Yes	PRMT5	ENST00000324366.13	missense_variant	c.1396C>A	p.Gly466Arg	{"PRMT5": [["O14744", "p.Gly405Arg", "missense_variant", "ENST00000216350.12", "c.1213C>A"], ["O14744", "p.Gly466Arg", "missense_variant", "ENST00000324366.13", "c.1396C>A"], ["O14744", "p.Gly295Arg", "missense_variant", "ENST00000397440.8", "c.883C>A"], ["O14744", "p.Gly449Arg", "missense_variant", "ENST00000397441.6", "c.1345C>A"], ["", "", "2kb_upstream_variant,processed_transcript", "ENST0000…	0			0.223	0.089	NM_001039619.2	[["NM_001039619.2", 0.089, 0.223], ["NM_001282953.1", 0.106, 0.177], ["NM_001282955.1", 0.109, 0.171], ["NM_001282956.1", 0.129, 0.131], ["NM_006109.4", 0.096, 0.203]]	chr14	22923140	G	T	ENST00000216350.12	0.388	0.25038	[["ENST00000216350.12", 0.388, 0.25038], ["ENST00000324366.12", 0.355, 0.27983], ["ENST00000397440.8", 0.366, 0.26769], ["ENST00000397441.6", 0.35, 0.2855], ["ENST00000553897.5", 0.383, 0.25473]]
131	chr14	22926804	G	T		Yes	PRMT5	ENST00000324366.13	missense_variant	c.461C>A	p.Arg154Gln	{"PRMT5": [["O14744", "p.Arg93Gln", "missense_variant", "ENST00000216350.12", "c.278C>A"], ["O14744", "p.Arg154Gln", "missense_variant", "ENST00000324366.13", "c.461C>A"], ["O14744", "", "intron_variant", "ENST00000397440.8", "c.264+1322C>A"], ["O14744", "p.Arg137Gln", "missense_variant", "ENST00000397441.6", "c.410C>A"], ["", "", "processed_transcript", "ENST00000553641.5", ""], ["", "", "NMD_tr…	0			0.343	0.058	NM_001039619.2	[["NM_001039619.2", 0.058, 0.343], ["NM_001282953.1", 0.073, 0.277], ["NM_001282955.1", 0.074, 0.273], ["NM_006109.4", 0.057, 0.348]]	chr14	22926804	G	T	ENST00000553897.5	0.377	0.25918	[["ENST00000216350.12", 0.356, 0.27892], ["ENST00000324366.12", 0.37, 0.26505], ["ENST00000397441.6", 0.368, 0.26647], ["ENST00000553897.5", 0.377, 0.25918]]
51	chr14	22927636	G	T		Yes	PRMT5	ENST00000324366.13	missense_variant	c.340C>A	p.Gly114Ser	{"AL132780.1": [["", "", "2kb_upstream_variant,lnc_RNA", "ENST00000548819.5", ""], ["", "", "2kb_upstream_variant,lnc_RNA", "ENST00000668190.1", ""]], "PRMT5": [["O14744", "", "intron_variant", "ENST00000216350.12", "c.179-22C>A"], ["O14744", "p.Gly114Ser", "missense_variant", "ENST00000324366.13", "c.340C>A"], ["O14744", "", "intron_variant", "ENST00000397440.8", "c.264+490C>A"], ["O14744", "p.G…	0			0.107	0.144	NM_001039619.2	[["NM_001039619.2", 0.144, 0.107], ["NM_006109.4", 0.145, 0.106]]	chr14	22927636	G	T	ENST00000324366.12	0.373	0.26273	[["ENST00000324366.12", 0.373, 0.26273], ["ENST00000397441.6", 0.37, 0.26505]]
1	chr14	22928127	C	A		Yes	PRMT5	ENST00000324366.13	missense_variant	c.314G>T	p.Ala105Val	{"AL132780.1": [["", "", "2kb_upstream_variant,lnc_RNA", "ENST00000548322.1", ""], ["", "", "2kb_upstream_variant,lnc_RNA", "ENST00000548819.5", ""], ["", "", "2kb_upstream_variant,lnc_RNA", "ENST00000668190.1", ""]], "PRMT5": [["O14744", "", "intron_variant", "ENST00000216350.12", "c.178+370G>T"], ["O14744", "p.Ala105Val", "missense_variant", "ENST00000324366.13", "c.314G>T"], ["O14744", "p.Ala8…	0			0.248	0.081	NM_001039619.2	[["NM_001039619.2", 0.081, 0.248], ["NM_001282956.1", 0.068, 0.297], ["NM_006109.4", 0.077, 0.262]]	chr14	22928127	C	A	ENST00000324366.12	0.37	0.26505	[["ENST00000324366.12", 0.37, 0.26505], ["ENST00000397440.8", 0.308, 0.33752], ["ENST00000397441.6", 0.368, 0.26647]]
35	chr14	22926719	G	A		Yes	PRMT5	ENST00000324366.13	missense_variant	c.546C>T	p.Glu182Asp	{"PRMT5": [["O14744", "p.Glu121Asp", "missense_variant", "ENST00000216350.12", "c.363C>T"], ["O14744", "p.Glu182Asp", "missense_variant", "ENST00000324366.13", "c.546C>T"], ["O14744", "", "intron_variant", "ENST00000397440.8", "c.264+1407C>T"], ["O14744", "p.Glu165Asp", "missense_variant", "ENST00000397441.6", "c.495C>T"], ["", "", "processed_transcript", "ENST00000553641.5", ""], ["", "", "NMD_t…	0			0.127	0.131	NM_001039619.2	[["NM_001039619.2", 0.131, 0.127], ["NM_001282953.1", 0.082, 0.245], ["NM_001282955.1", 0.081, 0.248], ["NM_006109.4", 0.067, 0.301]]	chr14	22926719	G	A	ENST00000397441.6	0.369	0.26536	[["ENST00000216350.12", 0.351, 0.28428], ["ENST00000324366.12", 0.367, 0.26698], ["ENST00000397441.6", 0.369, 0.26536], ["ENST00000553897.5", 0.34, 0.29602]]
2	chr14	22927615	G	A		Yes	PRMT5	ENST00000324366.13	missense_variant	c.361C>T	p.Ala121Ser	{"AL132780.1": [["", "", "2kb_upstream_variant,lnc_RNA", "ENST00000548819.5", ""], ["", "", "2kb_upstream_variant,lnc_RNA", "ENST00000668190.1", ""]], "PRMT5": [["O14744", "", "intron_variant,splice_site_variant", "ENST00000216350.12", "c.179-1C>T"], ["O14744", "p.Ala121Ser", "missense_variant", "ENST00000324366.13", "c.361C>T"], ["O14744", "", "intron_variant", "ENST00000397440.8", "c.264+511C>T…	0			0.192	0.1	NM_001039619.2	[["NM_001039619.2", 0.1, 0.192], ["NM_006109.4", 0.099, 0.195]]	chr14	22927615	G	A	ENST00000397441.6	0.366	0.26769	[["ENST00000324366.12", 0.365, 0.2689], ["ENST00000397441.6", 0.366, 0.26769]]
32	chr14	22922455	G	T		Yes	PRMT5	ENST00000324366.13	missense_variant	c.1684C>A	p.Asp562Asn	{"PRMT5": [["O14744", "p.Asp501Asn", "missense_variant", "ENST00000216350.12", "c.1501C>A"], ["O14744", "p.Asp562Asn", "missense_variant", "ENST00000324366.13", "c.1684C>A"], ["O14744", "p.Asp391Asn", "missense_variant", "ENST00000397440.8", "c.1171C>A"], ["O14744", "p.Asp545Asn", "missense_variant", "ENST00000397441.6", "c.1633C>A"], ["", "", "processed_transcript", "ENST00000476175.6", ""], ["O…	0			0.289	0.07	NM_001039619.2	[["NM_001039619.2", 0.07, 0.289], ["NM_001282953.1", 0.09, 0.22], ["NM_001282955.1", 0.092, 0.214], ["NM_001282956.1", 0.088, 0.226], ["NM_006109.4", 0.07, 0.289]]	chr14	22922455	G	T	ENST00000324366.12	0.329	0.31009	[["ENST00000216350.12", 0.321, 0.31889], ["ENST00000324366.12", 0.329, 0.31009], ["ENST00000397440.8", 0.301, 0.34774], ["ENST00000397441.6", 0.326, 0.31363], ["ENST00000553897.5", 0.324, 0.31566]]
3	chr14	22926282	G	A		Yes	PRMT5	ENST00000324366.13	missense_variant	c.628C>T	p.Ala210Ser	{"PRMT5": [["O14744", "p.Ala149Ser", "missense_variant", "ENST00000216350.12", "c.445C>T"], ["O14744", "p.Ala210Ser", "missense_variant", "ENST00000324366.13", "c.628C>T"], ["O14744", "", "intron_variant", "ENST00000397440.8", "c.265-1242C>T"], ["O14744", "p.Ala193Ser", "missense_variant", "ENST00000397441.6", "c.577C>T"], ["", "", "processed_transcript", "ENST00000553641.5", ""], ["", "", "NMD_t…	0			0.185	0.103	NM_001039619.2	[["NM_001039619.2", 0.103, 0.185], ["NM_001282953.1", 0.079, 0.255], ["NM_001282955.1", 0.085, 0.235], ["NM_006109.4", 0.104, 0.182]]	chr14	22926282	G	A	ENST00000216350.12	0.328	0.3113	[["ENST00000216350.12", 0.328, 0.3113], ["ENST00000324366.12", 0.296, 0.35442], ["ENST00000397441.6", 0.32, 0.3197], ["ENST00000553897.5", 0.313, 0.33134]]
91	chr14	22926806	G	A		Yes	PRMT5	ENST00000324366.13	missense_variant	c.459C>T	p.Met153Ile	{"PRMT5": [["O14744", "p.Met92Ile", "missense_variant", "ENST00000216350.12", "c.276C>T"], ["O14744", "p.Met153Ile", "missense_variant", "ENST00000324366.13", "c.459C>T"], ["O14744", "", "intron_variant", "ENST00000397440.8", "c.264+1320C>T"], ["O14744", "p.Met136Ile", "missense_variant", "ENST00000397441.6", "c.408C>T"], ["", "", "processed_transcript", "ENST00000553641.5", ""], ["", "", "NMD_tr…	0			0.289	0.07	NM_001039619.2	[["NM_001039619.2", 0.07, 0.289], ["NM_001282953.1", 0.086, 0.232], ["NM_001282955.1", 0.084, 0.238], ["NM_006109.4", 0.07, 0.289]]	chr14	22926806	G	A	ENST00000553897.5	0.28	0.37759	[["ENST00000216350.12", 0.246, 0.44247], ["ENST00000324366.12", 0.206, 0.51928], ["ENST00000397441.6", 0.206, 0.51928], ["ENST00000553897.5", 0.28, 0.37759]]
29	chr14	22922742	G	T		Yes	PRMT5	ENST00000324366.13	missense_variant	c.1579C>A	p.Asp527Asn	{"PRMT5": [["O14744", "p.Asp466Asn", "missense_variant", "ENST00000216350.12", "c.1396C>A"], ["O14744", "p.Asp527Asn", "missense_variant", "ENST00000324366.13", "c.1579C>A"], ["O14744", "p.Asp356Asn", "missense_variant", "ENST00000397440.8", "c.1066C>A"], ["O14744", "p.Asp510Asn", "missense_variant", "ENST00000397441.6", "c.1528C>A"], ["", "", "processed_transcript", "ENST00000476175.6", ""], ["O…	0			0.314	0.064	NM_001039619.2	[["NM_001039619.2", 0.064, 0.314], ["NM_001282953.1", 0.071, 0.285], ["NM_001282955.1", 0.073, 0.277], ["NM_001282956.1", 0.06, 0.333], ["NM_006109.4", 0.103, 0.185]]	chr14	22922742	G	T	ENST00000216350.12	0.267	0.40168	[["ENST00000216350.12", 0.267, 0.40168], ["ENST00000324366.12", 0.242, 0.45026], ["ENST00000397440.8", 0.217, 0.50046], ["ENST00000397441.6", 0.237, 0.45977], ["ENST00000553897.5", 0.265, 0.40532]]
114	chr14	22922557	C	T		Yes	PRMT5	ENST00000324366.13	missense_variant	c.1582G>A	p.Pro528Thr	{"PRMT5": [["O14744", "p.Pro467Thr", "missense_variant", "ENST00000216350.12", "c.1399G>A"], ["O14744", "p.Pro528Thr", "missense_variant", "ENST00000324366.13", "c.1582G>A"], ["O14744", "p.Pro357Thr", "missense_variant", "ENST00000397440.8", "c.1069G>A"], ["O14744", "p.Pro511Thr", "missense_variant", "ENST00000397441.6", "c.1531G>A"], ["", "", "processed_transcript", "ENST00000476175.6", ""], ["O…	0			0.348	0.057	NM_001039619.2	[["NM_001039619.2", 0.057, 0.348], ["NM_001282953.1", 0.066, 0.306], ["NM_001282955.1", 0.068, 0.297], ["NM_001282956.1", 0.05, 0.387], ["NM_006109.4", 0.112, 0.164]]	chr14	22922557	C	T	ENST00000216350.12	0.246	0.44247	[["ENST00000216350.12", 0.246, 0.44247], ["ENST00000324366.12", 0.237, 0.45977], ["ENST00000397440.8", 0.199, 0.53274], ["ENST00000397441.6", 0.23, 0.47354], ["ENST00000553897.5", 0.246, 0.44247]]
153	chr14	22928169	G	T		Yes	PRMT5	ENST00000324366.13	missense_variant	c.272C>A	p.Arg91His	{"AL132780.1": [["", "", "2kb_upstream_variant,lnc_RNA", "ENST00000548322.1", ""], ["", "", "2kb_upstream_variant,lnc_RNA", "ENST00000548819.5", ""], ["", "", "2kb_upstream_variant,lnc_RNA", "ENST00000668190.1", ""]], "PRMT5": [["O14744", "", "intron_variant", "ENST00000216350.12", "c.178+328C>A"], ["O14744", "p.Arg91His", "missense_variant", "ENST00000324366.13", "c.272C>A"], ["O14744", "p.Arg74…	0			0.185	0.103	NM_001039619.2	[["NM_001039619.2", 0.103, 0.185], ["NM_001282956.1", 0.094, 0.208], ["NM_006109.4", 0.064, 0.314]]	chr14	22928169	G	T	ENST00000397441.6	0.238	0.45785	[["ENST00000324366.12", 0.228, 0.47829], ["ENST00000397440.8", 0.179, 0.57191], ["ENST00000397441.6", 0.238, 0.45785]]
34	chr14	22926758	G	A		Yes	PRMT5	ENST00000324366.13	missense_variant	c.507C>T	p.Glu169Asp	{"PRMT5": [["O14744", "p.Glu108Asp", "missense_variant", "ENST00000216350.12", "c.324C>T"], ["O14744", "p.Glu169Asp", "missense_variant", "ENST00000324366.13", "c.507C>T"], ["O14744", "", "intron_variant", "ENST00000397440.8", "c.264+1368C>T"], ["O14744", "p.Glu152Asp", "missense_variant", "ENST00000397441.6", "c.456C>T"], ["", "", "processed_transcript", "ENST00000553641.5", ""], ["", "", "NMD_t…	0			0.425	0.044	NM_001039619.2	[["NM_001039619.2", 0.044, 0.425], ["NM_001282953.1", 0.067, 0.301], ["NM_001282955.1", 0.068, 0.297], ["NM_006109.4", 0.048, 0.399]]	chr14	22926758	G	A	ENST00000397441.6	0.206	0.51928	[["ENST00000216350.12", 0.204, 0.52373], ["ENST00000324366.12", 0.196, 0.53922], ["ENST00000397441.6", 0.206, 0.51928], ["ENST00000553897.5", 0.199, 0.53274]]
115	chr14	22922518	C	T		Yes	PRMT5	ENST00000324366.13	missense_variant	c.1621G>A	p.Pro541Thr	{"PRMT5": [["O14744", "p.Pro480Thr", "missense_variant", "ENST00000216350.12", "c.1438G>A"], ["O14744", "p.Pro541Thr", "missense_variant", "ENST00000324366.13", "c.1621G>A"], ["O14744", "p.Pro370Thr", "missense_variant", "ENST00000397440.8", "c.1108G>A"], ["O14744", "p.Pro524Thr", "missense_variant", "ENST00000397441.6", "c.1570G>A"], ["", "", "processed_transcript", "ENST00000476175.6", ""], ["O…	0			0.258	0.078	NM_001039619.2	[["NM_001039619.2", 0.078, 0.258], ["NM_001282953.1", 0.091, 0.217], ["NM_001282955.1", 0.094, 0.208], ["NM_001282956.1", 0.075, 0.269], ["NM_006109.4", 0.078, 0.258]]	chr14	22922518	C	T	ENST00000553897.5	0.201	0.52879	[["ENST00000216350.12", 0.2, 0.53061], ["ENST00000324366.12", 0.145, 0.6468], ["ENST00000397440.8", 0.133, 0.67999], ["ENST00000397441.6", 0.143, 0.65145], ["ENST00000553897.5", 0.201, 0.52879]]
150	chr14	22921040	G	T		Yes	PRMT5	ENST00000324366.13	missense_variant	c.1778C>A	p.Arg593His	{"PRMT5": [["O14744", "p.Arg532His", "missense_variant", "ENST00000216350.12", "c.1595C>A"], ["O14744", "p.Arg593His", "missense_variant", "ENST00000324366.13", "c.1778C>A"], ["O14744", "p.Arg422His", "missense_variant", "ENST00000397440.8", "c.1265C>A"], ["O14744", "p.Arg576His", "missense_variant", "ENST00000397441.6", "c.1727C>A"], ["", "", "processed_transcript", "ENST00000476175.6", ""], ["O…	0			0.393	0.049	NM_001039619.2	[["NM_001039619.2", 0.049, 0.393], ["NM_001282953.1", 0.064, 0.314], ["NM_001282955.1", 0.064, 0.314], ["NM_001282956.1", 0.062, 0.323], ["NM_006109.4", 0.097, 0.2]]	chr14	22921040	G	T	ENST00000553897.5	0.173	0.58486	[["ENST00000216350.12", 0.119, 0.71926], ["ENST00000324366.12", 0.101, 0.7816], ["ENST00000397440.8", 0.114, 0.73576], ["ENST00000397441.6", 0.102, 0.77796], ["ENST00000553897.5", 0.173, 0.58486]]
124	chr14	22924170	C	T		Yes	PRMT5	ENST00000324366.13	missense_variant	c.1213G>A	p.Gln405Lys	{"PRMT5": [["O14744", "p.Gln344Lys", "missense_variant", "ENST00000216350.12", "c.1030G>A"], ["O14744", "p.Gln405Lys", "missense_variant", "ENST00000324366.13", "c.1213G>A"], ["O14744", "p.Gln234Lys", "missense_variant", "ENST00000397440.8", "c.700G>A"], ["O14744", "p.Gln388Lys", "missense_variant", "ENST00000397441.6", "c.1162G>A"], ["", "", "2kb_upstream_variant,processed_transcript", "ENST0000…	0			0.245	0.082	NM_001039619.2	[["NM_001039619.2", 0.082, 0.245], ["NM_001282953.1", 0.09, 0.22], ["NM_001282955.1", 0.093, 0.211], ["NM_001282956.1", 0.084, 0.238], ["NM_006109.4", 0.127, 0.134]]	chr14	22924170	C	T	ENST00000397440.8	0.162	0.60712	[["ENST00000216350.12", 0.141, 0.65671], ["ENST00000324366.12", 0.135, 0.67169], ["ENST00000397440.8", 0.162, 0.60712], ["ENST00000397441.6", 0.125, 0.70094], ["ENST00000553897.5", 0.14, 0.65874]]
75	chr14	22927609	C	A		Yes	PRMT5	ENST00000324366.13	synonymous_variant	c.367G>T	p.Leu123=	{"AL132780.1": [["", "", "2kb_upstream_variant,lnc_RNA", "ENST00000548819.5", ""], ["", "", "2kb_upstream_variant,lnc_RNA", "ENST00000668190.1", ""]], "PRMT5": [["O14744", "p.Leu62=", "synonymous_variant", "ENST00000216350.12", "c.184G>T"], ["O14744", "p.Leu123=", "synonymous_variant", "ENST00000324366.13", "c.367G>T"], ["O14744", "", "intron_variant", "ENST00000397440.8", "c.264+517G>T"], ["O147…	0			0.258	0.078	ENST00000627278.1	[["ENST00000627278.1", 0.078, 0.258]]	chr14	22927609	C	A	ENST00000627278.1	0.085	0.83817	[["ENST00000627278.1", 0.085, 0.83817]]
UID	Chrom	Position	Ref_Base	Alt_Base	Note	Coding	Gene	Transcript	Sequence_Ontology	cDNA_change	Protein_Change	All_Mappings	Sample_Count	Samples	Tags	P-value	Score	Transcript	All_Annotations	Chrom	Pos	Reference_allele	Alternate_allele	Score_Transcript	Score	P-value	All_annotations
4	chr14	22924930	C	A		Yes	PRMT5	ENST00000324366.13	synonymous_variant	c.888G>T	p.Ala296=	{"PRMT5": [["O14744", "p.Ala235=", "synonymous_variant", "ENST00000216350.12", "c.705G>T"], ["O14744", "p.Ala296=", "synonymous_variant", "ENST00000324366.13", "c.888G>T"], ["O14744", "p.Ala125=", "synonymous_variant", "ENST00000397440.8", "c.375G>T"], ["O14744", "p.Ala279=", "synonymous_variant", "ENST00000397441.6", "c.837G>T"], ["", "", "2kb_downstream_variant,processed_transcript", "ENST00000…	0							chr14	22924930	C	A
7	chr14	22924337	G	C		Yes	PRMT5	ENST00000324366.13	synonymous_variant	c.1132C>G	p.Ala378=	{"PRMT5": [["O14744", "p.Ala317=", "synonymous_variant", "ENST00000216350.12", "c.949C>G"], ["O14744", "p.Ala378=", "synonymous_variant", "ENST00000324366.13", "c.1132C>G"], ["O14744", "p.Ala207=", "synonymous_variant", "ENST00000397440.8", "c.619C>G"], ["O14744", "p.Ala361=", "synonymous_variant", "ENST00000397441.6", "c.1081C>G"], ["", "", "2kb_upstream_variant,processed_transcript", "ENST00000…	0							chr14	22924337	G	C
9	chr14	22924279	C	G		Yes	PRMT5	ENST00000324366.13	synonymous_variant	c.1190G>C	p.Ala397=	{"PRMT5": [["O14744", "p.Ala336=", "synonymous_variant", "ENST00000216350.12", "c.1007G>C"], ["O14744", "p.Ala397=", "synonymous_variant", "ENST00000324366.13", "c.1190G>C"], ["O14744", "p.Ala226=", "synonymous_variant", "ENST00000397440.8", "c.677G>C"], ["O14744", "p.Ala380=", "synonymous_variant", "ENST00000397441.6", "c.1139G>C"], ["", "", "2kb_upstream_variant,processed_transcript", "ENST0000…	0							chr14	22924279	C	G
14	chr14	22929347	G	T		Yes	PRMT5	ENST00000324366.13	synonymous_variant	c.15C>A	p.Ala5=	{"AL132780.1": [["", "", "2kb_upstream_variant,lnc_RNA", "ENST00000548322.1", ""], ["", "", "2kb_upstream_variant,lnc_RNA", "ENST00000548819.5", ""], ["", "", "2kb_upstream_variant,lnc_RNA", "ENST00000668190.1", ""]], "PRMT5": [["O14744", "", "5_prime_UTR_variant", "ENST00000216350.12", "c.-122C>A"], ["O14744", "p.Ala5=", "synonymous_variant", "ENST00000324366.13", "c.15C>A"], ["O14744", "", "5_p…	0							chr14	22929347	G	T
17	chr14	22928600	C	A		Yes	PRMT5	ENST00000324366.13	synonymous_variant	c.126G>T	p.Cys42=	{"AL132780.1": [["", "", "2kb_upstream_variant,lnc_RNA", "ENST00000548322.1", ""], ["", "", "2kb_upstream_variant,lnc_RNA", "ENST00000548819.5", ""], ["", "", "2kb_upstream_variant,lnc_RNA", "ENST00000668190.1", ""]], "PRMT5": [["O14744", "p.Cys25=", "synonymous_variant", "ENST00000216350.12", "c.75G>T"], ["O14744", "p.Cys42=", "synonymous_variant", "ENST00000324366.13", "c.126G>T"], ["O14744", "…	0							chr14	22928600	C	A
23	chr14	22924902	G	C		Yes	PRMT5	ENST00000324366.13	synonymous_variant	c.916C>G	p.Asp306=	{"PRMT5": [["O14744", "p.Asp245=", "synonymous_variant", "ENST00000216350.12", "c.733C>G"], ["O14744", "p.Asp306=", "synonymous_variant", "ENST00000324366.13", "c.916C>G"], ["O14744", "p.Asp135=", "synonymous_variant", "ENST00000397440.8", "c.403C>G"], ["O14744", "p.Asp289=", "synonymous_variant", "ENST00000397441.6", "c.865C>G"], ["", "", "2kb_downstream_variant,processed_transcript", "ENST00000…	0							chr14	22924902	G	C
24	chr14	22928611	G	C		Yes	PRMT5	ENST00000324366.13	synonymous_variant	c.115C>G	p.Asp39=	{"AL132780.1": [["", "", "2kb_upstream_variant,lnc_RNA", "ENST00000548322.1", ""], ["", "", "2kb_upstream_variant,lnc_RNA", "ENST00000548819.5", ""], ["", "", "2kb_upstream_variant,lnc_RNA", "ENST00000668190.1", ""]], "PRMT5": [["O14744", "p.Asp22=", "synonymous_variant", "ENST00000216350.12", "c.64C>G"], ["O14744", "p.Asp39=", "synonymous_variant", "ENST00000324366.13", "c.115C>G"], ["O14744", "…	0							chr14	22928611	G	C
28	chr14	22924032	G	C		Yes	PRMT5	ENST00000324366.13	synonymous_variant	c.1351C>G	p.Asp451=	{"PRMT5": [["O14744", "p.Asp390=", "synonymous_variant", "ENST00000216350.12", "c.1168C>G"], ["O14744", "p.Asp451=", "synonymous_variant", "ENST00000324366.13", "c.1351C>G"], ["O14744", "p.Asp280=", "synonymous_variant", "ENST00000397440.8", "c.838C>G"], ["O14744", "p.Asp434=", "synonymous_variant", "ENST00000397441.6", "c.1300C>G"], ["", "", "2kb_upstream_variant,processed_transcript", "ENST0000…	0							chr14	22924032	G	C
31	chr14	22922453	C	A		Yes	PRMT5	ENST00000324366.13	synonymous_variant	c.1686G>T	p.Asp562=	{"PRMT5": [["O14744", "p.Asp501=", "synonymous_variant", "ENST00000216350.12", "c.1503G>T"], ["O14744", "p.Asp562=", "synonymous_variant", "ENST00000324366.13", "c.1686G>T"], ["O14744", "p.Asp391=", "synonymous_variant", "ENST00000397440.8", "c.1173G>T"], ["O14744", "p.Asp545=", "synonymous_variant", "ENST00000397441.6", "c.1635G>T"], ["", "", "processed_transcript", "ENST00000476175.6", ""], ["O…	0							chr14	22922453	C	A
36	chr14	22926716	G	T		Yes	PRMT5	ENST00000324366.13	synonymous_variant	c.549C>A	p.Glu183=	{"PRMT5": [["O14744", "p.Glu122=", "synonymous_variant", "ENST00000216350.12", "c.366C>A"], ["O14744", "p.Glu183=", "synonymous_variant", "ENST00000324366.13", "c.549C>A"], ["O14744", "", "intron_variant", "ENST00000397440.8", "c.264+1410C>A"], ["O14744", "p.Glu166=", "synonymous_variant", "ENST00000397441.6", "c.498C>A"], ["", "", "processed_transcript", "ENST00000553641.5", ""], ["", "", "NMD_t…	0							chr14	22926716	G	T
38	chr14	22924674	A	T		Yes	PRMT5	ENST00000324366.13	synonymous_variant	c.975T>A	p.Glu325=	{"PRMT5": [["O14744", "p.Glu264=", "synonymous_variant", "ENST00000216350.12", "c.792T>A"], ["O14744", "p.Glu325=", "synonymous_variant", "ENST00000324366.13", "c.975T>A"], ["O14744", "p.Glu154=", "synonymous_variant", "ENST00000397440.8", "c.462T>A"], ["O14744", "p.Glu308=", "synonymous_variant", "ENST00000397441.6", "c.924T>A"], ["", "", "2kb_upstream_variant,processed_transcript", "ENST0000047…	0							chr14	22924674	A	T
39	chr14	22924501	G	C		Yes	PRMT5	ENST00000324366.13	synonymous_variant	c.1054C>G	p.Glu352=	{"PRMT5": [["O14744", "p.Glu291=", "synonymous_variant", "ENST00000216350.12", "c.871C>G"], ["O14744", "p.Glu352=", "synonymous_variant", "ENST00000324366.13", "c.1054C>G"], ["O14744", "p.Glu181=", "synonymous_variant", "ENST00000397440.8", "c.541C>G"], ["O14744", "p.Glu335=", "synonymous_variant", "ENST00000397441.6", "c.1003C>G"], ["", "", "2kb_upstream_variant,processed_transcript", "ENST00000…	0							chr14	22924501	G	C
40	chr14	22924179	G	C		Yes	PRMT5	ENST00000324366.13	synonymous_variant	c.1204C>G	p.Glu402=	{"PRMT5": [["O14744", "p.Glu341=", "synonymous_variant", "ENST00000216350.12", "c.1021C>G"], ["O14744", "p.Glu402=", "synonymous_variant", "ENST00000324366.13", "c.1204C>G"], ["O14744", "p.Glu231=", "synonymous_variant", "ENST00000397440.8", "c.691C>G"], ["O14744", "p.Glu385=", "synonymous_variant", "ENST00000397441.6", "c.1153C>G"], ["", "", "2kb_upstream_variant,processed_transcript", "ENST0000…	0							chr14	22924179	G	C
41	chr14	22924160	A	T		Yes	PRMT5	ENST00000324366.13	synonymous_variant	c.1223T>A	p.Glu408=	{"PRMT5": [["O14744", "p.Glu347=", "synonymous_variant", "ENST00000216350.12", "c.1040T>A"], ["O14744", "p.Glu408=", "synonymous_variant", "ENST00000324366.13", "c.1223T>A"], ["O14744", "p.Glu237=", "synonymous_variant", "ENST00000397440.8", "c.710T>A"], ["O14744", "p.Glu391=", "synonymous_variant", "ENST00000397441.6", "c.1172T>A"], ["", "", "2kb_upstream_variant,processed_transcript", "ENST0000…	0							chr14	22924160	A	T
42	chr14	22928568	A	T		Yes	PRMT5	ENST00000324366.13	synonymous_variant	c.158T>A	p.Glu53=	{"AL132780.1": [["", "", "2kb_upstream_variant,lnc_RNA", "ENST00000548322.1", ""], ["", "", "2kb_upstream_variant,lnc_RNA", "ENST00000548819.5", ""], ["", "", "2kb_upstream_variant,lnc_RNA", "ENST00000668190.1", ""]], "PRMT5": [["O14744", "p.Glu36=", "synonymous_variant", "ENST00000216350.12", "c.107T>A"], ["O14744", "p.Glu53=", "synonymous_variant", "ENST00000324366.13", "c.158T>A"], ["O14744", …	0							chr14	22928568	A	T
43	chr14	22922510	G	T		Yes	PRMT5	ENST00000324366.13	synonymous_variant	c.1629C>A	p.Glu543=	{"PRMT5": [["O14744", "p.Glu482=", "synonymous_variant", "ENST00000216350.12", "c.1446C>A"], ["O14744", "p.Glu543=", "synonymous_variant", "ENST00000324366.13", "c.1629C>A"], ["O14744", "p.Glu372=", "synonymous_variant", "ENST00000397440.8", "c.1116C>A"], ["O14744", "p.Glu526=", "synonymous_variant", "ENST00000397441.6", "c.1578C>A"], ["", "", "processed_transcript", "ENST00000476175.6", ""], ["O…	0							chr14	22922510	G	T
45	chr14	22920976	G	T		Yes	PRMT5	ENST00000324366.13	synonymous_variant	c.1842C>A	p.Glu614=	{"PRMT5": [["O14744", "p.Glu553=", "synonymous_variant", "ENST00000216350.12", "c.1659C>A"], ["O14744", "p.Glu614=", "synonymous_variant", "ENST00000324366.13", "c.1842C>A"], ["O14744", "p.Glu443=", "synonymous_variant", "ENST00000397440.8", "c.1329C>A"], ["O14744", "p.Glu597=", "synonymous_variant", "ENST00000397441.6", "c.1791C>A"], ["", "", "processed_transcript", "ENST00000476175.6", ""], ["O…	0							chr14	22920976	G	T
46	chr14	22927612	T	A		Yes	PRMT5	ENST00000324366.13	synonymous_variant	c.364A>T	p.Phe122=	{"AL132780.1": [["", "", "2kb_upstream_variant,lnc_RNA", "ENST00000548819.5", ""], ["", "", "2kb_upstream_variant,lnc_RNA", "ENST00000668190.1", ""]], "PRMT5": [["O14744", "p.Phe61=", "synonymous_variant", "ENST00000216350.12", "c.181A>T"], ["O14744", "p.Phe122=", "synonymous_variant", "ENST00000324366.13", "c.364A>T"], ["O14744", "", "intron_variant", "ENST00000397440.8", "c.264+514A>T"], ["O147…	0							chr14	22927612	T	A
55	chr14	22929313	G	C		Yes	PRMT5	ENST00000324366.13	synonymous_variant	c.49C>G	p.Gly17=	{"AL132780.1": [["", "", "2kb_upstream_variant,lnc_RNA", "ENST00000548322.1", ""], ["", "", "2kb_upstream_variant,lnc_RNA", "ENST00000548819.5", ""], ["", "", "2kb_upstream_variant,lnc_RNA", "ENST00000668190.1", ""]], "PRMT5": [["O14744", "", "5_prime_UTR_variant", "ENST00000216350.12", "c.-88C>G"], ["O14744", "p.Gly17=", "synonymous_variant", "ENST00000324366.13", "c.49C>G"], ["O14744", "", "5_p…	0							chr14	22929313	G	C
57	chr14	22928615	G	T		Yes	PRMT5	ENST00000324366.13	synonymous_variant	c.111C>A	p.Gly37=	{"AL132780.1": [["", "", "2kb_upstream_variant,lnc_RNA", "ENST00000548322.1", ""], ["", "", "2kb_upstream_variant,lnc_RNA", "ENST00000548819.5", ""], ["", "", "2kb_upstream_variant,lnc_RNA", "ENST00000668190.1", ""]], "PRMT5": [["O14744", "p.Gly20=", "synonymous_variant", "ENST00000216350.12", "c.60C>A"], ["O14744", "p.Gly37=", "synonymous_variant", "ENST00000324366.13", "c.111C>A"], ["O14744", "…	0							chr14	22928615	G	T
58	chr14	22924069	C	T		Yes	PRMT5	ENST00000324366.13	synonymous_variant	c.1314G>A	p.Gly438=	{"PRMT5": [["O14744", "p.Gly377=", "synonymous_variant", "ENST00000216350.12", "c.1131G>A"], ["O14744", "p.Gly438=", "synonymous_variant", "ENST00000324366.13", "c.1314G>A"], ["O14744", "p.Gly267=", "synonymous_variant", "ENST00000397440.8", "c.801G>A"], ["O14744", "p.Gly421=", "synonymous_variant", "ENST00000397441.6", "c.1263G>A"], ["", "", "2kb_upstream_variant,processed_transcript", "ENST0000…	0							chr14	22924069	C	T
62	chr14	22920930	G	-		Yes	PRMT5	ENST00000324366.13	frameshift_truncation	c.1889del	p.Gly630AlafsTer38	{"PRMT5": [["O14744", "p.Gly569AlafsTer38", "frameshift_truncation", "ENST00000216350.12", "c.1706del"], ["O14744", "p.Gly630AlafsTer38", "frameshift_truncation", "ENST00000324366.13", "c.1889del"], ["O14744", "p.Gly459AlafsTer38", "frameshift_truncation", "ENST00000397440.8", "c.1376del"], ["O14744", "p.Gly613AlafsTer38", "frameshift_truncation", "ENST00000397441.6", "c.1838del"], ["", "", "proc…	0							chr14	22920930	G	-
67	chr14	22929343	G	-		Yes	PRMT5	ENST00000324366.13	frameshift_truncation	c.23del	p.Gly8ValfsTer13	{"AL132780.1": [["", "", "2kb_upstream_variant,lnc_RNA", "ENST00000548322.1", ""], ["", "", "2kb_upstream_variant,lnc_RNA", "ENST00000548819.5", ""], ["", "", "2kb_upstream_variant,lnc_RNA", "ENST00000668190.1", ""]], "PRMT5": [["O14744", "", "5_prime_UTR_variant", "ENST00000216350.12", "c.-114del"], ["O14744", "p.Gly8ValfsTer13", "frameshift_truncation", "ENST00000324366.13", "c.23del"], ["O1474…	0							chr14	22929343	G	-
69	chr14	22926161	A	T		Yes	PRMT5	ENST00000324366.13	synonymous_variant	c.749T>A	p.His250=	{"PRMT5": [["O14744", "p.His189=", "synonymous_variant", "ENST00000216350.12", "c.566T>A"], ["O14744", "p.His250=", "synonymous_variant", "ENST00000324366.13", "c.749T>A"], ["O14744", "", "intron_variant", "ENST00000397440.8", "c.265-1121T>A"], ["O14744", "p.His233=", "synonymous_variant", "ENST00000397441.6", "c.698T>A"], ["", "", "processed_transcript", "ENST00000553641.5", ""], ["", "", "NMD_t…	0							chr14	22926161	A	T
71	chr14	22924653	C	G		Yes	PRMT5	ENST00000324366.13	synonymous_variant	c.996G>C	p.Ile332=	{"PRMT5": [["O14744", "p.Ile271=", "synonymous_variant", "ENST00000216350.12", "c.813G>C"], ["O14744", "p.Ile332=", "synonymous_variant", "ENST00000324366.13", "c.996G>C"], ["O14744", "p.Ile161=", "synonymous_variant", "ENST00000397440.8", "c.483G>C"], ["O14744", "p.Ile315=", "synonymous_variant", "ENST00000397441.6", "c.945G>C"], ["", "", "2kb_upstream_variant,processed_transcript", "ENST0000047…	0							chr14	22924653	C	G
74	chr14	22920990	A	T		Yes	PRMT5	ENST00000324366.13	synonymous_variant	c.1828T>A	p.Lys610=	{"PRMT5": [["O14744", "p.Lys549=", "synonymous_variant", "ENST00000216350.12", "c.1645T>A"], ["O14744", "p.Lys610=", "synonymous_variant", "ENST00000324366.13", "c.1828T>A"], ["O14744", "p.Lys439=", "synonymous_variant", "ENST00000397440.8", "c.1315T>A"], ["O14744", "p.Lys593=", "synonymous_variant", "ENST00000397441.6", "c.1777T>A"], ["", "", "processed_transcript", "ENST00000476175.6", ""], ["O…	0							chr14	22920990	A	T
77	chr14	22926778	C	A		Yes	PRMT5	ENST00000324366.13	synonymous_variant	c.487G>T	p.Leu163=	{"PRMT5": [["O14744", "p.Leu102=", "synonymous_variant", "ENST00000216350.12", "c.304G>T"], ["O14744", "p.Leu163=", "synonymous_variant", "ENST00000324366.13", "c.487G>T"], ["O14744", "", "intron_variant", "ENST00000397440.8", "c.264+1348G>T"], ["O14744", "p.Leu146=", "synonymous_variant", "ENST00000397441.6", "c.436G>T"], ["", "", "processed_transcript", "ENST00000553641.5", ""], ["", "", "NMD_t…	0							chr14	22926778	C	A
80	chr14	22926151	C	T		Yes	PRMT5	ENST00000324366.13	synonymous_variant	c.759G>A	p.Leu253=	{"PRMT5": [["O14744", "p.Leu192=", "synonymous_variant", "ENST00000216350.12", "c.576G>A"], ["O14744", "p.Leu253=", "synonymous_variant", "ENST00000324366.13", "c.759G>A"], ["O14744", "", "intron_variant", "ENST00000397440.8", "c.265-1111G>A"], ["O14744", "p.Leu236=", "synonymous_variant", "ENST00000397441.6", "c.708G>A"], ["", "", "processed_transcript", "ENST00000553641.5", ""], ["", "", "NMD_t…	0							chr14	22926151	C	T
82	chr14	22924921	C	A		Yes	PRMT5	ENST00000324366.13	synonymous_variant	c.897G>T	p.Leu299=	{"PRMT5": [["O14744", "p.Leu238=", "synonymous_variant", "ENST00000216350.12", "c.714G>T"], ["O14744", "p.Leu299=", "synonymous_variant", "ENST00000324366.13", "c.897G>T"], ["O14744", "p.Leu128=", "synonymous_variant", "ENST00000397440.8", "c.384G>T"], ["O14744", "p.Leu282=", "synonymous_variant", "ENST00000397441.6", "c.846G>T"], ["", "", "2kb_downstream_variant,processed_transcript", "ENST00000…	0							chr14	22924921	C	A
84	chr14	22924694	C	G		Yes	PRMT5	ENST00000324366.13	synonymous_variant	c.955G>C	p.Leu319=	{"PRMT5": [["O14744", "p.Leu258=", "synonymous_variant", "ENST00000216350.12", "c.772G>C"], ["O14744", "p.Leu319=", "synonymous_variant", "ENST00000324366.13", "c.955G>C"], ["O14744", "p.Leu148=", "synonymous_variant", "ENST00000397440.8", "c.442G>C"], ["O14744", "p.Leu302=", "synonymous_variant", "ENST00000397441.6", "c.904G>C"], ["", "", "2kb_upstream_variant,processed_transcript", "ENST0000047…	0							chr14	22924694	C	G
87	chr14	22928198	A	G		Yes	PRMT5	ENST00000324366.13	synonymous_variant	c.243T>C	p.Leu81=	{"AL132780.1": [["", "", "2kb_upstream_variant,lnc_RNA", "ENST00000548322.1", ""], ["", "", "2kb_upstream_variant,lnc_RNA", "ENST00000548819.5", ""], ["", "", "2kb_upstream_variant,lnc_RNA", "ENST00000668190.1", ""]], "PRMT5": [["O14744", "", "intron_variant", "ENST00000216350.12", "c.178+299T>C"], ["O14744", "p.Leu81=", "synonymous_variant", "ENST00000324366.13", "c.243T>C"], ["O14744", "p.Leu64…	0							chr14	22928198	A	G
95	chr14	22924695	T	A		Yes	PRMT5	ENST00000324366.13	synonymous_variant	c.954A>T	p.Asn318=	{"PRMT5": [["O14744", "p.Asn257=", "synonymous_variant", "ENST00000216350.12", "c.771A>T"], ["O14744", "p.Asn318=", "synonymous_variant", "ENST00000324366.13", "c.954A>T"], ["O14744", "p.Asn147=", "synonymous_variant", "ENST00000397440.8", "c.441A>T"], ["O14744", "p.Asn301=", "synonymous_variant", "ENST00000397441.6", "c.903A>T"], ["", "", "2kb_upstream_variant,processed_transcript", "ENST0000047…	0							chr14	22924695	T	A
96	chr14	22924288	A	T		Yes	PRMT5	ENST00000324366.13	synonymous_variant	c.1181T>A	p.Asn394=	{"PRMT5": [["O14744", "p.Asn333=", "synonymous_variant", "ENST00000216350.12", "c.998T>A"], ["O14744", "p.Asn394=", "synonymous_variant", "ENST00000324366.13", "c.1181T>A"], ["O14744", "p.Asn223=", "synonymous_variant", "ENST00000397440.8", "c.668T>A"], ["O14744", "p.Asn377=", "synonymous_variant", "ENST00000397441.6", "c.1130T>A"], ["", "", "2kb_upstream_variant,processed_transcript", "ENST00000…	0							chr14	22924288	A	T
101	chr14	22924885	G	A		Yes	PRMT5	ENST00000324366.13	synonymous_variant	c.933C>T	p.Pro311=	{"PRMT5": [["O14744", "p.Pro250=", "synonymous_variant", "ENST00000216350.12", "c.750C>T"], ["O14744", "p.Pro311=", "synonymous_variant", "ENST00000324366.13", "c.933C>T"], ["O14744", "p.Pro140=", "synonymous_variant", "ENST00000397440.8", "c.420C>T"], ["O14744", "p.Pro294=", "synonymous_variant", "ENST00000397441.6", "c.882C>T"], ["", "", "2kb_downstream_variant,processed_transcript", "ENST00000…	0							chr14	22924885	G	A
103	chr14	22924656	C	A		Yes	PRMT5	ENST00000324366.13	synonymous_variant	c.993G>T	p.Pro331=	{"PRMT5": [["O14744", "p.Pro270=", "synonymous_variant", "ENST00000216350.12", "c.810G>T"], ["O14744", "p.Pro331=", "synonymous_variant", "ENST00000324366.13", "c.993G>T"], ["O14744", "p.Pro160=", "synonymous_variant", "ENST00000397440.8", "c.480G>T"], ["O14744", "p.Pro314=", "synonymous_variant", "ENST00000397441.6", "c.942G>T"], ["", "", "2kb_upstream_variant,processed_transcript", "ENST0000047…	0							chr14	22924656	C	A
110	chr14	22922749	C	A		Yes	PRMT5	ENST00000324366.13	synonymous_variant	c.1572G>T	p.Pro524=	{"PRMT5": [["O14744", "p.Pro463=", "synonymous_variant", "ENST00000216350.12", "c.1389G>T"], ["O14744", "p.Pro524=", "synonymous_variant", "ENST00000324366.13", "c.1572G>T"], ["O14744", "p.Pro353=", "synonymous_variant", "ENST00000397440.8", "c.1059G>T"], ["O14744", "p.Pro507=", "synonymous_variant", "ENST00000397441.6", "c.1521G>T"], ["", "", "processed_transcript", "ENST00000476175.6", ""], ["O…	0							chr14	22922749	C	A
111	chr14	22922749	C	T		Yes	PRMT5	ENST00000324366.13	synonymous_variant	c.1572G>A	p.Pro524=	{"PRMT5": [["O14744", "p.Pro463=", "synonymous_variant", "ENST00000216350.12", "c.1389G>A"], ["O14744", "p.Pro524=", "synonymous_variant", "ENST00000324366.13", "c.1572G>A"], ["O14744", "p.Pro353=", "synonymous_variant", "ENST00000397440.8", "c.1059G>A"], ["O14744", "p.Pro507=", "synonymous_variant", "ENST00000397441.6", "c.1521G>A"], ["", "", "processed_transcript", "ENST00000476175.6", ""], ["O…	0							chr14	22922749	C	T
117	chr14	22927648	A	-		Yes	PRMT5	ENST00000324366.13	frameshift_truncation	c.328del	p.Glu110SerfsTer2	{"AL132780.1": [["", "", "2kb_upstream_variant,lnc_RNA", "ENST00000548322.1", ""], ["", "", "2kb_upstream_variant,lnc_RNA", "ENST00000548819.5", ""], ["", "", "2kb_upstream_variant,lnc_RNA", "ENST00000668190.1", ""]], "PRMT5": [["O14744", "", "intron_variant", "ENST00000216350.12", "c.179-34del"], ["O14744", "p.Glu110SerfsTer2", "frameshift_truncation", "ENST00000324366.13", "c.328del"], ["O14744…	0							chr14	22927648	A	-
118	chr14	22927592	G	T		Yes	PRMT5	ENST00000324366.13	synonymous_variant	c.384C>A	p.Gln128=	{"PRMT5": [["O14744", "p.Gln67=", "synonymous_variant", "ENST00000216350.12", "c.201C>A"], ["O14744", "p.Gln128=", "synonymous_variant", "ENST00000324366.13", "c.384C>A"], ["O14744", "", "intron_variant", "ENST00000397440.8", "c.264+534C>A"], ["O14744", "p.Gln111=", "synonymous_variant", "ENST00000397441.6", "c.333C>A"], ["", "", "processed_transcript", "ENST00000553641.5", ""], ["", "", "NMD_tra…	0							chr14	22927592	G	T
121	chr14	22924643	C	G		Yes	PRMT5	ENST00000324366.13	synonymous_variant	c.1006G>C	p.Gln336=	{"PRMT5": [["O14744", "p.Gln275=", "synonymous_variant", "ENST00000216350.12", "c.823G>C"], ["O14744", "p.Gln336=", "synonymous_variant", "ENST00000324366.13", "c.1006G>C"], ["O14744", "p.Gln165=", "synonymous_variant", "ENST00000397440.8", "c.493G>C"], ["O14744", "p.Gln319=", "synonymous_variant", "ENST00000397441.6", "c.955G>C"], ["", "", "2kb_upstream_variant,processed_transcript", "ENST000004…	0							chr14	22924643	C	G
126	chr14	22921055	A	T		Yes	PRMT5	ENST00000324366.13	synonymous_variant	c.1763T>A	p.Gln588=	{"PRMT5": [["O14744", "p.Gln527=", "synonymous_variant", "ENST00000216350.12", "c.1580T>A"], ["O14744", "p.Gln588=", "synonymous_variant", "ENST00000324366.13", "c.1763T>A"], ["O14744", "p.Gln417=", "synonymous_variant", "ENST00000397440.8", "c.1250T>A"], ["O14744", "p.Gln571=", "synonymous_variant", "ENST00000397441.6", "c.1712T>A"], ["", "", "processed_transcript", "ENST00000476175.6", ""], ["O…	0							chr14	22921055	A	T
130	chr14	22929323	C	T		Yes	PRMT5	ENST00000324366.13	synonymous_variant	c.39G>A	p.Arg13=	{"AL132780.1": [["", "", "2kb_upstream_variant,lnc_RNA", "ENST00000548322.1", ""], ["", "", "2kb_upstream_variant,lnc_RNA", "ENST00000548819.5", ""], ["", "", "2kb_upstream_variant,lnc_RNA", "ENST00000668190.1", ""]], "PRMT5": [["O14744", "", "5_prime_UTR_variant", "ENST00000216350.12", "c.-98G>A"], ["O14744", "p.Arg13=", "synonymous_variant", "ENST00000324366.13", "c.39G>A"], ["O14744", "", "5_p…	0							chr14	22929323	C	T
132	chr14	22926804	G	C		Yes	PRMT5	ENST00000324366.13	synonymous_variant	c.461C>G	p.Arg154=	{"PRMT5": [["O14744", "p.Arg93=", "synonymous_variant", "ENST00000216350.12", "c.278C>G"], ["O14744", "p.Arg154=", "synonymous_variant", "ENST00000324366.13", "c.461C>G"], ["O14744", "", "intron_variant", "ENST00000397440.8", "c.264+1322C>G"], ["O14744", "p.Arg137=", "synonymous_variant", "ENST00000397441.6", "c.410C>G"], ["", "", "processed_transcript", "ENST00000553641.5", ""], ["", "", "NMD_tr…	0							chr14	22926804	G	C
133	chr14	22926805	C	T		Yes	PRMT5	ENST00000324366.13	synonymous_variant	c.460G>A	p.Arg154=	{"PRMT5": [["O14744", "p.Arg93=", "synonymous_variant", "ENST00000216350.12", "c.277G>A"], ["O14744", "p.Arg154=", "synonymous_variant", "ENST00000324366.13", "c.460G>A"], ["O14744", "", "intron_variant", "ENST00000397440.8", "c.264+1321G>A"], ["O14744", "p.Arg137=", "synonymous_variant", "ENST00000397441.6", "c.409G>A"], ["", "", "processed_transcript", "ENST00000553641.5", ""], ["", "", "NMD_tr…	0							chr14	22926805	C	T
134	chr14	22926542	C	T		Yes	PRMT5	ENST00000324366.13	synonymous_variant	c.577G>A	p.Arg193=	{"PRMT5": [["O14744", "p.Arg132=", "synonymous_variant", "ENST00000216350.12", "c.394G>A"], ["O14744", "p.Arg193=", "synonymous_variant", "ENST00000324366.13", "c.577G>A"], ["O14744", "", "intron_variant", "ENST00000397440.8", "c.265-1502G>A"], ["O14744", "p.Arg176=", "synonymous_variant", "ENST00000397441.6", "c.526G>A"], ["", "", "processed_transcript", "ENST00000553641.5", ""], ["", "", "NMD_t…	0							chr14	22926542	C	T
137	chr14	22926144	C	T		Yes	PRMT5	ENST00000324366.13	synonymous_variant	c.766G>A	p.Arg256=	{"PRMT5": [["O14744", "p.Arg195=", "synonymous_variant", "ENST00000216350.12", "c.583G>A"], ["O14744", "p.Arg256=", "synonymous_variant", "ENST00000324366.13", "c.766G>A"], ["O14744", "", "intron_variant", "ENST00000397440.8", "c.265-1104G>A"], ["O14744", "p.Arg239=", "synonymous_variant", "ENST00000397441.6", "c.715G>A"], ["", "", "processed_transcript", "ENST00000553641.5", ""], ["", "", "NMD_t…	0							chr14	22926144	C	T
138	chr14	22924513	C	T		Yes	PRMT5	ENST00000324366.13	synonymous_variant	c.1042G>A	p.Arg348=	{"PRMT5": [["O14744", "p.Arg287=", "synonymous_variant", "ENST00000216350.12", "c.859G>A"], ["O14744", "p.Arg348=", "synonymous_variant", "ENST00000324366.13", "c.1042G>A"], ["O14744", "p.Arg177=", "synonymous_variant", "ENST00000397440.8", "c.529G>A"], ["O14744", "p.Arg331=", "synonymous_variant", "ENST00000397441.6", "c.991G>A"], ["", "", "2kb_upstream_variant,processed_transcript", "ENST000004…	0							chr14	22924513	C	T
142	chr14	22924319	C	T		Yes	PRMT5	ENST00000324366.13	synonymous_variant	c.1150G>A	p.Arg384=	{"PRMT5": [["O14744", "p.Arg323=", "synonymous_variant", "ENST00000216350.12", "c.967G>A"], ["O14744", "p.Arg384=", "synonymous_variant", "ENST00000324366.13", "c.1150G>A"], ["O14744", "p.Arg213=", "synonymous_variant", "ENST00000397440.8", "c.637G>A"], ["O14744", "p.Arg367=", "synonymous_variant", "ENST00000397441.6", "c.1099G>A"], ["", "", "2kb_upstream_variant,processed_transcript", "ENST00000…	0							chr14	22924319	C	T
143	chr14	22923074	A	G		Yes	PRMT5	ENST00000324366.13	synonymous_variant	c.1462T>C	p.Arg488=	{"PRMT5": [["O14744", "p.Arg427=", "synonymous_variant", "ENST00000216350.12", "c.1279T>C"], ["O14744", "p.Arg488=", "synonymous_variant", "ENST00000324366.13", "c.1462T>C"], ["O14744", "p.Arg317=", "synonymous_variant", "ENST00000397440.8", "c.949T>C"], ["O14744", "p.Arg471=", "synonymous_variant", "ENST00000397441.6", "c.1411T>C"], ["", "", "2kb_upstream_variant,processed_transcript", "ENST0000…	0							chr14	22923074	A	G
146	chr14	22922808	C	T		Yes	PRMT5	ENST00000324366.13	synonymous_variant	c.1513G>A	p.Arg505=	{"PRMT5": [["O14744", "p.Arg444=", "synonymous_variant", "ENST00000216350.12", "c.1330G>A"], ["O14744", "p.Arg505=", "synonymous_variant", "ENST00000324366.13", "c.1513G>A"], ["O14744", "p.Arg334=", "synonymous_variant", "ENST00000397440.8", "c.1000G>A"], ["O14744", "p.Arg488=", "synonymous_variant", "ENST00000397441.6", "c.1462G>A"], ["", "", "processed_transcript", "ENST00000476175.6", ""], ["O…	0							chr14	22922808	C	T
151	chr14	22928524	C	T		Yes	PRMT5	ENST00000324366.13	synonymous_variant	c.202G>A	p.Arg68=	{"AL132780.1": [["", "", "2kb_upstream_variant,lnc_RNA", "ENST00000548322.1", ""], ["", "", "2kb_upstream_variant,lnc_RNA", "ENST00000548819.5", ""], ["", "", "2kb_upstream_variant,lnc_RNA", "ENST00000668190.1", ""]], "PRMT5": [["O14744", "p.Arg51=", "synonymous_variant", "ENST00000216350.12", "c.151G>A"], ["O14744", "p.Arg68=", "synonymous_variant", "ENST00000324366.13", "c.202G>A"], ["O14744", …	0							chr14	22928524	C	T
155	chr14	22928132	C	T		Yes	PRMT5	ENST00000324366.13	synonymous_variant	c.309G>A	p.Ser103=	{"AL132780.1": [["", "", "2kb_upstream_variant,lnc_RNA", "ENST00000548322.1", ""], ["", "", "2kb_upstream_variant,lnc_RNA", "ENST00000548819.5", ""], ["", "", "2kb_upstream_variant,lnc_RNA", "ENST00000668190.1", ""]], "PRMT5": [["O14744", "", "intron_variant", "ENST00000216350.12", "c.178+365G>A"], ["O14744", "p.Ser103=", "synonymous_variant", "ENST00000324366.13", "c.309G>A"], ["O14744", "p.Ser8…	0							chr14	22928132	C	T
157	chr14	22924981	C	A		Yes	PRMT5	ENST00000324366.13	synonymous_variant	c.837G>T	p.Ser279=	{"PRMT5": [["O14744", "p.Ser218=", "synonymous_variant", "ENST00000216350.12", "c.654G>T"], ["O14744", "p.Ser279=", "synonymous_variant", "ENST00000324366.13", "c.837G>T"], ["O14744", "p.Ser108=", "synonymous_variant", "ENST00000397440.8", "c.324G>T"], ["O14744", "p.Ser262=", "synonymous_variant", "ENST00000397441.6", "c.786G>T"], ["", "", "2kb_downstream_variant,processed_transcript", "ENST00000…	0							chr14	22924981	C	A
159	chr14	22924344	C	T		Yes	PRMT5	ENST00000324366.13	synonymous_variant	c.1125G>A	p.Ser375=	{"PRMT5": [["O14744", "p.Ser314=", "synonymous_variant", "ENST00000216350.12", "c.942G>A"], ["O14744", "p.Ser375=", "synonymous_variant", "ENST00000324366.13", "c.1125G>A"], ["O14744", "p.Ser204=", "synonymous_variant", "ENST00000397440.8", "c.612G>A"], ["O14744", "p.Ser358=", "synonymous_variant", "ENST00000397441.6", "c.1074G>A"], ["", "", "2kb_upstream_variant,processed_transcript", "ENST00000…	0							chr14	22924344	C	T
161	chr14	22924045	G	A		Yes	PRMT5	ENST00000324366.13	synonymous_variant	c.1338C>T	p.Ser446=	{"PRMT5": [["O14744", "p.Ser385=", "synonymous_variant", "ENST00000216350.12", "c.1155C>T"], ["O14744", "p.Ser446=", "synonymous_variant", "ENST00000324366.13", "c.1338C>T"], ["O14744", "p.Ser275=", "synonymous_variant", "ENST00000397440.8", "c.825C>T"], ["O14744", "p.Ser429=", "synonymous_variant", "ENST00000397441.6", "c.1287C>T"], ["", "", "2kb_upstream_variant,processed_transcript", "ENST0000…	0							chr14	22924045	G	A
162	chr14	22923126	C	T		Yes	PRMT5	ENST00000324366.13	synonymous_variant	c.1410G>A	p.Ser470=	{"PRMT5": [["O14744", "p.Ser409=", "synonymous_variant", "ENST00000216350.12", "c.1227G>A"], ["O14744", "p.Ser470=", "synonymous_variant", "ENST00000324366.13", "c.1410G>A"], ["O14744", "p.Ser299=", "synonymous_variant", "ENST00000397440.8", "c.897G>A"], ["O14744", "p.Ser453=", "synonymous_variant", "ENST00000397441.6", "c.1359G>A"], ["", "", "2kb_upstream_variant,processed_transcript", "ENST0000…	0							chr14	22923126	C	T
169	chr14	22928520	C	G		Yes	PRMT5	ENST00000324366.13	synonymous_variant	c.206G>C	p.Ser69=	{"AL132780.1": [["", "", "2kb_upstream_variant,lnc_RNA", "ENST00000548322.1", ""], ["", "", "2kb_upstream_variant,lnc_RNA", "ENST00000548819.5", ""], ["", "", "2kb_upstream_variant,lnc_RNA", "ENST00000668190.1", ""]], "PRMT5": [["O14744", "p.Ser52=", "synonymous_variant", "ENST00000216350.12", "c.155G>C"], ["O14744", "p.Ser69=", "synonymous_variant", "ENST00000324366.13", "c.206G>C"], ["O14744", …	0							chr14	22928520	C	G
171	chr14	22929275	A	T		Yes	PRMT5	ENST00000324366.13	synonymous_variant	c.87T>A	p.Thr29=	{"AL132780.1": [["", "", "2kb_upstream_variant,lnc_RNA", "ENST00000548322.1", ""], ["", "", "2kb_upstream_variant,lnc_RNA", "ENST00000548819.5", ""], ["", "", "2kb_upstream_variant,lnc_RNA", "ENST00000668190.1", ""]], "PRMT5": [["O14744", "", "5_prime_UTR_variant", "ENST00000216350.12", "c.-50T>A"], ["O14744", "p.Thr29=", "synonymous_variant", "ENST00000324366.13", "c.87T>A"], ["O14744", "", "5_p…	0							chr14	22929275	A	T
172	chr14	22924141	C	T		Yes	PRMT5	ENST00000324366.13	synonymous_variant	c.1242G>A	p.Thr414=	{"PRMT5": [["O14744", "p.Thr353=", "synonymous_variant", "ENST00000216350.12", "c.1059G>A"], ["O14744", "p.Thr414=", "synonymous_variant", "ENST00000324366.13", "c.1242G>A"], ["O14744", "p.Thr243=", "synonymous_variant", "ENST00000397440.8", "c.729G>A"], ["O14744", "p.Thr397=", "synonymous_variant", "ENST00000397441.6", "c.1191G>A"], ["", "", "2kb_upstream_variant,processed_transcript", "ENST0000…	0							chr14	22924141	C	T
174	chr14	22923129	T	C		Yes	PRMT5	ENST00000324366.13	synonymous_variant	c.1407A>G	p.Thr469=	{"PRMT5": [["O14744", "p.Thr408=", "synonymous_variant", "ENST00000216350.12", "c.1224A>G"], ["O14744", "p.Thr469=", "synonymous_variant", "ENST00000324366.13", "c.1407A>G"], ["O14744", "p.Thr298=", "synonymous_variant", "ENST00000397440.8", "c.894A>G"], ["O14744", "p.Thr452=", "synonymous_variant", "ENST00000397441.6", "c.1356A>G"], ["", "", "2kb_upstream_variant,processed_transcript", "ENST0000…	0							chr14	22923129	T	C
175	chr14	22921045	G	T		Yes	PRMT5	ENST00000324366.13	synonymous_variant	c.1773C>A	p.Thr591=	{"PRMT5": [["O14744", "p.Thr530=", "synonymous_variant", "ENST00000216350.12", "c.1590C>A"], ["O14744", "p.Thr591=", "synonymous_variant", "ENST00000324366.13", "c.1773C>A"], ["O14744", "p.Thr420=", "synonymous_variant", "ENST00000397440.8", "c.1260C>A"], ["O14744", "p.Thr574=", "synonymous_variant", "ENST00000397441.6", "c.1722C>A"], ["", "", "processed_transcript", "ENST00000476175.6", ""], ["O…	0							chr14	22921045	G	T
177	chr14	22928201	G	A		Yes	PRMT5	ENST00000324366.13	synonymous_variant	c.240C>T	p.Thr80=	{"AL132780.1": [["", "", "2kb_upstream_variant,lnc_RNA", "ENST00000548322.1", ""], ["", "", "2kb_upstream_variant,lnc_RNA", "ENST00000548819.5", ""], ["", "", "2kb_upstream_variant,lnc_RNA", "ENST00000668190.1", ""]], "PRMT5": [["O14744", "", "intron_variant", "ENST00000216350.12", "c.178+296C>T"], ["O14744", "p.Thr80=", "synonymous_variant", "ENST00000324366.13", "c.240C>T"], ["O14744", "p.Thr63…	0							chr14	22928201	G	A
180	chr14	22924481	C	T		Yes	PRMT5	ENST00000324366.13	synonymous_variant	c.1074G>A	p.Val358=	{"PRMT5": [["O14744", "p.Val297=", "synonymous_variant", "ENST00000216350.12", "c.891G>A"], ["O14744", "p.Val358=", "synonymous_variant", "ENST00000324366.13", "c.1074G>A"], ["O14744", "p.Val187=", "synonymous_variant", "ENST00000397440.8", "c.561G>A"], ["O14744", "p.Val341=", "synonymous_variant", "ENST00000397441.6", "c.1023G>A"], ["", "", "2kb_upstream_variant,processed_transcript", "ENST00000…	0							chr14	22924481	C	T
181	chr14	22924482	T	A		Yes	PRMT5	ENST00000324366.13	synonymous_variant	c.1073A>T	p.Val358=	{"PRMT5": [["O14744", "p.Val297=", "synonymous_variant", "ENST00000216350.12", "c.890A>T"], ["O14744", "p.Val358=", "synonymous_variant", "ENST00000324366.13", "c.1073A>T"], ["O14744", "p.Val187=", "synonymous_variant", "ENST00000397440.8", "c.560A>T"], ["O14744", "p.Val341=", "synonymous_variant", "ENST00000397441.6", "c.1022A>T"], ["", "", "2kb_upstream_variant,processed_transcript", "ENST00000…	0							chr14	22924482	T	A
182	chr14	22924389	A	G		Yes	PRMT5	ENST00000324366.13	synonymous_variant	c.1080T>C	p.Val360=	{"PRMT5": [["O14744", "p.Val299=", "synonymous_variant", "ENST00000216350.12", "c.897T>C"], ["O14744", "p.Val360=", "synonymous_variant", "ENST00000324366.13", "c.1080T>C"], ["O14744", "p.Val189=", "synonymous_variant", "ENST00000397440.8", "c.567T>C"], ["O14744", "p.Val343=", "synonymous_variant", "ENST00000397441.6", "c.1029T>C"], ["", "", "2kb_upstream_variant,processed_transcript", "ENST00000…	0							chr14	22924389	A	G
184	chr14	22924135	C	T		Yes	PRMT5	ENST00000324366.13	synonymous_variant	c.1248G>A	p.Val416=	{"PRMT5": [["O14744", "p.Val355=", "synonymous_variant", "ENST00000216350.12", "c.1065G>A"], ["O14744", "p.Val416=", "synonymous_variant", "ENST00000324366.13", "c.1248G>A"], ["O14744", "p.Val245=", "synonymous_variant", "ENST00000397440.8", "c.735G>A"], ["O14744", "p.Val399=", "synonymous_variant", "ENST00000397441.6", "c.1197G>A"], ["", "", "2kb_upstream_variant,processed_transcript", "ENST0000…	0							chr14	22924135	C	T
185	chr14	22922812	G	T		Yes	PRMT5	ENST00000324366.13	synonymous_variant	c.1509C>A	p.Val503=	{"PRMT5": [["O14744", "p.Val442=", "synonymous_variant", "ENST00000216350.12", "c.1326C>A"], ["O14744", "p.Val503=", "synonymous_variant", "ENST00000324366.13", "c.1509C>A"], ["O14744", "p.Val332=", "synonymous_variant", "ENST00000397440.8", "c.996C>A"], ["O14744", "p.Val486=", "synonymous_variant", "ENST00000397441.6", "c.1458C>A"], ["", "", "processed_transcript", "ENST00000476175.6", ""], ["O1…	0							chr14	22922812	G	T
192	chr14	22924960	C	A		Yes	PRMT5	ENST00000324366.13	synonymous_variant	c.858G>T	p.Tyr286=	{"PRMT5": [["O14744", "p.Tyr225=", "synonymous_variant", "ENST00000216350.12", "c.675G>T"], ["O14744", "p.Tyr286=", "synonymous_variant", "ENST00000324366.13", "c.858G>T"], ["O14744", "p.Tyr115=", "synonymous_variant", "ENST00000397440.8", "c.345G>T"], ["O14744", "p.Tyr269=", "synonymous_variant", "ENST00000397441.6", "c.807G>T"], ["", "", "2kb_downstream_variant,processed_transcript", "ENST00000…	0							chr14	22924960	C	A
194	chr14	22923093	C	A		Yes	PRMT5	ENST00000324366.13	synonymous_variant	c.1443G>T	p.Tyr481=	{"PRMT5": [["O14744", "p.Tyr420=", "synonymous_variant", "ENST00000216350.12", "c.1260G>T"], ["O14744", "p.Tyr481=", "synonymous_variant", "ENST00000324366.13", "c.1443G>T"], ["O14744", "p.Tyr310=", "synonymous_variant", "ENST00000397440.8", "c.930G>T"], ["O14744", "p.Tyr464=", "synonymous_variant", "ENST00000397441.6", "c.1392G>T"], ["", "", "2kb_upstream_variant,processed_transcript", "ENST0000…	0							chr14	22923093	C	A
195	chr14	22922482	T	-		Yes	PRMT5	ENST00000324366.13	frameshift_truncation	c.1658del	p.Gly553AlafsTer13	{"PRMT5": [["O14744", "p.Gly492AlafsTer13", "frameshift_truncation", "ENST00000216350.12", "c.1475del"], ["O14744", "p.Gly553AlafsTer13", "frameshift_truncation", "ENST00000324366.13", "c.1658del"], ["O14744", "p.Gly382AlafsTer13", "frameshift_truncation", "ENST00000397440.8", "c.1145del"], ["O14744", "p.Gly536AlafsTer13", "frameshift_truncation", "ENST00000397441.6", "c.1607del"], ["", "", "proc…	0							chr14	22922482	T	-

## Sheet: Mutation Analysis
PRMT5 mutation analysis										Distribution of 'Mutation' for each 'Original AA'
	Counts of all changes including InDels									Count of Mutation
		Change to								Row Labels	Y	W	V	T	S	R	Q	P	N	M	L	K	I	H	G	F	E	D	C	A	Grand Total
	Change from	A	C	G	T	+	-	Grand Total		?	0	0	0	0	0	0	0	0	0	0.00420168	0	0	0	0	0	0	0	0	0	0	0.00420168
	A	1	0	8	3	0	2	14		*	0.00840336	0.00840336	0	0	0.00420168	0.012605	0.0210084	0	0	0	0	0.00420168	0	0	0	0	0	0	0.00420168	0	0.0630252
	C	32	0	9	38	2	2	83		=	0	0	0.0168067	0.0252101	0.0378151	0.00420168	0.00840336	0.0210084	0.00840336	0	0.012605	0	0	0.00420168	0.00840336	0.012605	0.012605	0.00840336	0.0168067	0.012605	0.210084
	G	89	7	0	23	0	0	119		indel	0.00840336	0	0	0	0	0	0.00420168	0	0	0	0	0	0	0	0.00840336	0	0	0	0.00840336	0	0.0294118
	T	9	11	1	0	0	1	22		A	0	0	0.012605	0	0	0	0	0	0	0	0	0	0	0	0	0	0	0	0	0	0.012605
	Grand Total	131	18	18	64	2	5	238		C	0	0	0	0	0	0.0378151	0	0	0	0	0	0	0	0	0.0168067	0	0	0	0	0	0.0546218
										D	0	0	0.00420168	0	0	0	0	0	0	0	0	0	0	0	0	0	0.0168067	0	0	0.00420168	0.0252101
	Percent base pair substitutions									E	0	0	0	0	0	0	0.00420168	0	0	0	0	0.00420168	0	0	0	0	0	0.00420168	0	0.00420168	0.0168067
		Change to								F	0	0	0	0	0.0420168	0	0	0	0	0	0.0168067	0	0	0	0	0	0	0	0	0	0.0588235
	Change from	A	C	G	T					G	0	0	0	0	0	0.00420168	0	0	0	0	0	0	0	0	0	0	0	0.00420168	0	0.00420168	0.012605
	A	0	1	12	8					H	0.00420168	0	0	0	0	0.0336134	0.00420168	0	0	0	0	0	0	0	0	0	0	0.0168067	0	0	0.0588235
	C	22	0	7	90					I	0	0	0.00420168	0.00420168	0	0	0	0	0.00420168	0.00840336	0.0168067	0	0	0	0	0.00420168	0	0	0	0	0.0420168
	G	39	9	0	32					K	0	0	0	0	0	0	0.00420168	0	0.00420168	0	0	0	0	0	0	0	0.00420168	0	0	0	0.012605
	T	3	8	0	0					L	0	0.00420168	0	0	0.00840336	0.0210084	0	0.0336134	0	0	0	0	0	0.00840336	0	0.00420168	0	0	0	0	0.0798319
										M	0	0	0.00420168	0.0210084	0	0	0	0	0	0	0.00840336	0	0.00420168	0	0	0	0	0	0	0	0.0378151
										N	0	0	0	0	0	0	0	0	0	0	0	0	0	0	0	0	0	0.012605	0	0	0.012605
										P	0	0	0	0	0	0.00420168	0	0	0	0	0.00420168	0	0	0	0	0	0	0	0	0.00420168	0.012605
										Q	0	0	0	0	0	0.00420168	0	0.00420168	0	0	0	0	0	0	0	0	0.00840336	0	0	0	0.0168067
										R	0	0	0	0	0	0	0.00840336	0	0	0	0	0	0	0	0.0210084	0	0	0	0	0	0.0294118
										S	0.00420168	0	0	0	0	0	0	0.0294118	0.012605	0	0	0	0	0	0.00420168	0	0	0	0	0.00420168	0.0546218
										T	0	0	0	0	0	0	0	0	0	0	0	0	0	0	0	0	0	0	0	0.0294118	0.0294118
										V	0	0	0	0	0	0	0	0	0	0	0.012605	0	0.00420168	0	0.012605	0	0.00840336	0	0	0.00420168	0.0420168
										W	0	0	0	0	0	0.0336134	0	0	0	0	0	0	0	0	0.012605	0	0	0	0	0	0.0462185
										Y	0	0	0	0	0.00840336	0	0	0	0	0	0	0	0	0.00840336	0	0	0	0.0210084	0	0	0.0378151
										Grand Total	0.0252101	0.012605	0.0420168	0.0504202	0.10084	0.155462	0.0546218	0.0882353	0.0294118	0.012605	0.0714286	0.00840336	0.00840336	0.0210084	0.0840336	0.0210084	0.0504202	0.0672269	0.0294118	0.0672269	1
										Codon position of substitution
										Base	1st	2nd	3rd
										A	4	10	5
										C	29	16	26
										G	29	15	14
										T	5	5	3
											C>T and G>A substitution position
										Change	1st	2nd	3rd
										C>T	20	15	21
										G>A	16	6	9

## Sheet: Non-coding mutations DANN
PRMT5 CRAVAT output values for non-coding mutations
Chrom	Position	Ref_Base	Alt_Base	Note	Coding	Gene	Transcript		cDNA_change	DUNN Score	Sequence_Ontology
chr14	22922436	C	T			PRMT5	ENST00000324366.13		c.1696+7G>A	0.898379	intron_variant
chr14	22923199	G	A			PRMT5	ENST00000324366.13		c.1376-39C>T	0.837128	intron_variant
chr14	22920834	C	T			PRMT5	ENST00000324366.13		c.*70G>A	0.833031	3_prime_UTR_variant
chr14	22926392	C	T			PRMT5	ENST00000324366.13		c.614-96G>A	0.829001	intron_variant
chr14	22929216	G	A			PRMT5	ENST00000324366.13		c.110+36C>T	0.814519	intron_variant
chr14	22924269	C	T			PRMT5	ENST00000324366.13		c.1199+1G>A	0.812225	splice_site_variant
chr14	22927391	C	G			PRMT5	ENST00000324366.13		c.450+135G>C	0.797062	intron_variant
chr14	22926623	G	A			PRMT5	ENST00000324366.13		c.564-68C>T	0.780799	intron_variant
chr14	22927032	T	C			PRMT5	ENST00000324366.13		c.451-218A>G	0.770579	intron_variant
chr14	22929216	G	C			PRMT5	ENST00000324366.13		c.110+36C>G	0.764773	intron_variant
chr14	22923896	C	T			PRMT5	ENST00000324366.13		c.1375+112G>A	0.763635	intron_variant
chr14	22921057	C	T			PRMT5	ENST00000324366.13		c.1762-1G>A	0.755549	splice_site_variant
chr14	22922143	G	A			PRMT5	ENST00000324366.13		c.1761+33C>T	0.754239	intron_variant
chr14	22920843	C	T			PRMT5	ENST00000324366.13		c.*61G>A	0.743791	3_prime_UTR_variant
chr14	22922242	T	C			PRMT5	ENST00000324366.13		c.1697-2A>G	0.738349	splice_site_variant
chr14	22929365	T	C			PRMT5	ENST00000324366.13		c.-4A>G	0.730913	5_prime_UTR_variant
chr14	22926556	C	G			PRMT5	ENST00000324366.13		c.564-1G>C	0.728181	splice_site_variant
chr14	22926556	C	A			PRMT5	ENST00000324366.13		c.564-1G>T	0.719306	splice_site_variant
chr14	22922242	T	G			PRMT5	ENST00000324366.13		c.1697-2A>C	0.717396	splice_site_variant
chr14	22921082	C	G			PRMT5	ENST00000324366.13		c.1762-26G>C	0.716883	intron_variant
chr14	22929241	C	A			PRMT5	ENST00000324366.13		c.110+11G>T	0.704402	intron_variant
chr14	22920802	A	G			PRMT5	ENST00000324366.13		c.*102T>C	0.682818	3_prime_UTR_variant
chr14	22928063	G	A			PRMT5	ENST00000324366.13		c.315+63C>T	0.671883	intron_variant
chr14	22920733	T	A			PRMT5	ENST00000324366.13		c.*171A>T	0.649383	3_prime_UTR_variant
chr14	22920743	T	G			PRMT5	ENST00000324366.13		c.*161A>C	0.644058	3_prime_UTR_variant
chr14	22926297	C	G			PRMT5	ENST00000324366.13		c.614-1G>C	0.618702	splice_site_variant
chr14	22926883	T	G			PRMT5	ENST00000324366.13		c.451-69A>C	0.605159	intron_variant
chr14	22929388	G	A			PRMT5	ENST00000324366.13		c.-27C>T	0.598081	2kb_upstream_variant
chr14	22927472	T	C			PRMT5	ENST00000324366.13		c.450+54A>G	0.572705	intron_variant
chr14	22920703	G	C			PRMT5	ENST00000324366.13		c.*201C>G	0.566537	3_prime_UTR_variant
chr14	22926297	C	A			PRMT5	ENST00000324366.13		c.614-1G>T	0.560777	splice_site_variant
chr14	22926439	A	C			PRMT5	ENST00000324366.13		c.613+67T>G	0.558598	intron_variant
chr14	22920850	A	G			PRMT5	ENST00000324366.13		c.*54T>C	0.532693	3_prime_UTR_variant
chr14	22920741	A	C			PRMT5	ENST00000324366.13		c.*163T>G	0.522078	3_prime_UTR_variant
chr14	22921667	G	A			PRMT5	ENST00000324366.13		c.1761+509C>T	0.522019	intron_variant
chr14	22924395	A	C			PRMT5	ENST00000324366.13		c.1077-3T>G	0.519844	intron_variant
chr14	22920631	G	A			PRMT5	ENST00000324366.13		c.*273C>T	0.517438	3_prime_UTR_variant
chr14	22927524	A	G			PRMT5	ENST00000324366.13		c.450+2T>C	0.508374	splice_site_variant
chr14	22924544	G	A			PRMT5	ENST00000324366.13		c.1018-7C>T	0.48874	intron_variant
chr14	22920765	T	C			PRMT5	ENST00000324366.13		c.*139A>G	0.486772	3_prime_UTR_variant
chr14	22923045	C	A			PRMT5	ENST00000324366.13		c.1485+6G>T	0.482204	intron_variant
chr14	22927438	C	A			PRMT5	ENST00000324366.13		c.450+88G>T	0.477732	intron_variant
chr14	22929173	T	A			PRMT5	ENST00000324366.13		c.110+79A>T	0.469495	intron_variant
chr14	22927668	G	T			PRMT5	ENST00000324366.13		c.316-8C>A	0.460706	intron_variant
chr14	22927679	G	T			PRMT5	ENST00000324366.13		c.316-19C>A	0.439073	intron_variant
chr14	22929183	T	A			PRMT5	ENST00000324366.13		c.110+69A>T	0.428193	intron_variant
chr14	22924545	G	A			PRMT5	ENST00000324366.13		c.1018-8C>T	0.427972	intron_variant
chr14	22924868	T	C			PRMT5	ENST00000324366.13		c.939+11A>G	0.424626	intron_variant
chr14	22929179	G	T			PRMT5	ENST00000324366.13		c.110+73C>A	0.416245	intron_variant
chr14	22929191	C	A			PRMT5	ENST00000324366.13		c.110+61G>T	0.395227	intron_variant
chr14	22920897	C	T			PRMT5	ENST00000324366.13		c.*7G>A	0.34381	3_prime_UTR_variant
chr14	22926686	G	T			PRMT5	ENST00000324366.13		c.563+16C>A	0.304587	intron_variant
chr14	22920865	G	A			PRMT5	ENST00000324366.13		c.*39C>T	0.250746	3_prime_UTR_variant
chr14	22925045	G	A			PRMT5	ENST00000324366.13		c.778-5C>T	0.226621	intron_variant
chr14	22922686	G	T			PRMT5	ENST00000324366.13		c.1579+56C>A	0.186809	intron_variant
chr14	22929396	G	A			PRMT5	ENST00000324366.13		c.-35C>T	0.177767	2kb_upstream_variant
chr14	22929249	C	A			PRMT5	ENST00000324366.13		c.110+3G>T		intron_variant
chr14	22929214	C	T			PRMT5	ENST00000324366.13		c.110+38G>A		intron_variant
chr14	22929198	T	A			PRMT5	ENST00000324366.13		c.110+54A>T		intron_variant
chr14	22929223	C	T			PRMT5	ENST00000324366.13		c.110+29G>A		intron_variant
chr14	22920881	C	A			PRMT5	ENST00000324366.13		c.*23G>T		3_prime_UTR_variant
chr14	22920813	G	A			PRMT5	ENST00000324366.13		c.*91C>T		3_prime_UTR_variant
chr14	22920675	C	A			PRMT5	ENST00000324366.13		c.*229G>T		3_prime_UTR_variant
chr14	22926362	G	A			PRMT5	ENST00000324366.13		c.614-66C>T		intron_variant
chr14	22920610	G	A			PRMT5	ENST00000324366.13		c.*294C>T		3_prime_UTR_variant
chr14	22922861	A	-			PRMT5	ENST00000324366.13		c.1486-26del		intron_variant
chr14	22922572	A	-			PRMT5	ENST00000324366.13		c.1580-13del		intron_variant
chr14	22925166	T	-			PRMT5	ENST00000324366.13		c.778-112del		intron_variant
chr14	22927725	T	-			PRMT5	ENST00000324366.13		c.316-48del		intron_variant
chr14	22922851	A	-			PRMT5	ENST00000324366.13		c.1486-14del		intron_variant
chr14	22928437	C	-			PRMT5	ENST00000324366.13		c.229+63del		intron_variant
chr14	22925165	T	-			PRMT5	ENST00000324366.13		c.778-112del		intron_variant
chr14	22922359	C	-			PRMT5	ENST00000324366.13		c.1696+89del		intron_variant
chr14	22922879	C	-			PRMT5	ENST00000324366.13		c.1486-44del		intron_variant
chr14	22920696	C	-			PRMT5	ENST00000324366.13		c.*212del		3_prime_UTR_variant
chr14	22925164	T	-			PRMT5	ENST00000324366.13		c.778-112del		intron_variant
chr14	22929094	T	A			PRMT5	ENST00000324366.13		c.110+158A>T		intron_variant
chr14	22921981	T	A			PRMT5	ENST00000324366.13		c.1761+195A>T		intron_variant
chr14	22922685	G	A			PRMT5	ENST00000324366.13		c.1579+57C>T		intron_variant
chr14	22922591	G	A			PRMT5	ENST00000324366.13		c.1580-32C>T		intron_variant
chr14	22929021	A	C			PRMT5	ENST00000324366.13		c.110+231T>G		intron_variant
chr14	22923386	A	C			PRMT5	ENST00000324366.13		c.1376-226T>G		intron_variant
chr14	22928697	T	C			PRMT5	ENST00000324366.13		c.111-82A>G		intron_variant
chr14	22926478	A	G			PRMT5	ENST00000324366.13		c.613+28T>C		intron_variant
chr14	22926979	T	G			PRMT5	ENST00000324366.13		c.451-165A>C		intron_variant
chr14	22923686	G	T			PRMT5	ENST00000324366.13		c.1375+322C>A		intron_variant
chr14	22927256	G	T			PRMT5	ENST00000324366.13		c.450+270C>A		intron_variant
chr14	22928658	G	T			PRMT5	ENST00000324366.13		c.111-43C>A		intron_variant

## Sheet: Non-coding mutations FATHMM-MKL
PRMT5 CRAVAT output values for non-coding mutations (FATHMM-MKL algorithm)
												FATHMM_MKL				Original_Input
Chrom	Position	Ref_Base	Alt_Base	Note	Coding	Gene	Transcript	Sequence_Ontology	cDNA_change	Protein_Change	Samples	Score	Rank_score	Prediction	Feature_Group	Chrom	Pos	Reference_allele	Alternate_allele
chr14	22925045	G	A			PRMT5	ENST00000324366.13	intron_variant	c.778-5C>T			0.0721	0.13235	Neutral	AEFBI	chr14	22925045	G	A
chr14	22929198	T	A			PRMT5	ENST00000324366.13	intron_variant	c.110+54A>T			0.12045	0.17025	Neutral	ALL	chr14	22929198	T	A
chr14	22929173	T	A			PRMT5	ENST00000324366.13	intron_variant	c.110+79A>T			0.13702	0.18004	Neutral	ALL	chr14	22929173	T	A
chr14	22929216	G	C			PRMT5	ENST00000324366.13	intron_variant	c.110+36C>G			0.17269	0.19764	Neutral	AEFDGBHCI	chr14	22929216	G	C
chr14	22929216	G	A			PRMT5	ENST00000324366.13	intron_variant	c.110+36C>T			0.17987	0.20072	Neutral	AEFDGBHCI	chr14	22929216	G	A
chr14	22929223	C	T			PRMT5	ENST00000324366.13	intron_variant	c.110+29G>A			0.20362	0.21013	Neutral	AEFDGBHCI	chr14	22929223	C	T
chr14	22929191	C	A			PRMT5	ENST00000324366.13	intron_variant	c.110+61G>T			0.2546	0.22705	Neutral	AEFDGBHCI	chr14	22929191	C	A
chr14	22929183	T	A			PRMT5	ENST00000324366.13	intron_variant	c.110+69A>T			0.3003	0.23977	Neutral	ALL	chr14	22929183	T	A
chr14	22929179	G	T			PRMT5	ENST00000324366.13	intron_variant	c.110+73C>A			0.42695	0.26935	Neutral	ALL	chr14	22929179	G	T
chr14	22926556	C	A			PRMT5	ENST00000324366.13	splice_site_variant	c.564-1G>T			0.94453	0.61214	Damaging	AEFDBCIJ	chr14	22926556	C	A
chr14	22926556	C	G			PRMT5	ENST00000324366.13	splice_site_variant	c.564-1G>C			0.94646	0.61848	Damaging	AEFDBCIJ	chr14	22926556	C	G
chr14	22924269	C	T			PRMT5	ENST00000324366.13	splice_site_variant	c.1199+1G>A			0.97494	0.75112	Damaging	AEFBI	chr14	22924269	C	T
chr14	22927524	A	G			PRMT5	ENST00000324366.13	splice_site_variant	c.450+2T>C			0.98287	0.8128	Damaging	AEFDBCI	chr14	22927524	A	G
chr14	22921057	C	T			PRMT5	ENST00000324366.13	splice_site_variant	c.1762-1G>A			0.98355	0.81939	Damaging	AEFBCIJ	chr14	22921057	C	T
chr14	22926297	C	A			PRMT5	ENST00000324366.13	splice_site_variant	c.614-1G>T			0.9859	0.8444	Damaging	AEFBI	chr14	22926297	C	A
chr14	22926297	C	G			PRMT5	ENST00000324366.13	splice_site_variant	c.614-1G>C			0.98663	0.85295	Damaging	AEFBI	chr14	22926297	C	G
chr14	22922242	T	C			PRMT5	ENST00000324366.13	splice_site_variant	c.1697-2A>G			0.99387	0.95371	Damaging	AEFBI	chr14	22922242	T	C
chr14	22922242	T	G			PRMT5	ENST00000324366.13	splice_site_variant	c.1697-2A>C			0.99432	0.95955	Damaging	AEFBI	chr14	22922242	T	G
chr14	22922436	C	T			PRMT5	ENST00000324366.13	intron_variant	c.1696+7G>A							chr14	22922436	C	T
chr14	22923199	G	A			PRMT5	ENST00000324366.13	intron_variant	c.1376-39C>T							chr14	22923199	G	A
chr14	22920834	C	T			PRMT5	ENST00000324366.13	3_prime_UTR_variant	c.*70G>A							chr14	22920834	C	T
chr14	22926392	C	T			PRMT5	ENST00000324366.13	intron_variant	c.614-96G>A							chr14	22926392	C	T
chr14	22927391	C	G			PRMT5	ENST00000324366.13	intron_variant	c.450+135G>C							chr14	22927391	C	G
chr14	22926623	G	A			PRMT5	ENST00000324366.13	intron_variant	c.564-68C>T							chr14	22926623	G	A
chr14	22927032	T	C			PRMT5	ENST00000324366.13	intron_variant	c.451-218A>G							chr14	22927032	T	C
chr14	22923896	C	T			PRMT5	ENST00000324366.13	intron_variant	c.1375+112G>A							chr14	22923896	C	T
chr14	22922143	G	A			PRMT5	ENST00000324366.13	intron_variant	c.1761+33C>T							chr14	22922143	G	A
chr14	22920843	C	T			PRMT5	ENST00000324366.13	3_prime_UTR_variant	c.*61G>A							chr14	22920843	C	T
chr14	22929365	T	C			PRMT5	ENST00000324366.13	5_prime_UTR_variant	c.-4A>G							chr14	22929365	T	C
chr14	22921082	C	G			PRMT5	ENST00000324366.13	intron_variant	c.1762-26G>C							chr14	22921082	C	G
chr14	22929241	C	A			PRMT5	ENST00000324366.13	intron_variant	c.110+11G>T							chr14	22929241	C	A
chr14	22920802	A	G			PRMT5	ENST00000324366.13	3_prime_UTR_variant	c.*102T>C							chr14	22920802	A	G
chr14	22928063	G	A			PRMT5	ENST00000324366.13	intron_variant	c.315+63C>T							chr14	22928063	G	A
chr14	22920733	T	A			PRMT5	ENST00000324366.13	3_prime_UTR_variant	c.*171A>T							chr14	22920733	T	A
chr14	22920743	T	G			PRMT5	ENST00000324366.13	3_prime_UTR_variant	c.*161A>C							chr14	22920743	T	G
chr14	22926883	T	G			PRMT5	ENST00000324366.13	intron_variant	c.451-69A>C							chr14	22926883	T	G
chr14	22929388	G	A			PRMT5	ENST00000324366.13	2kb_upstream_variant	c.-27C>T							chr14	22929388	G	A
chr14	22927472	T	C			PRMT5	ENST00000324366.13	intron_variant	c.450+54A>G							chr14	22927472	T	C
chr14	22920703	G	C			PRMT5	ENST00000324366.13	3_prime_UTR_variant	c.*201C>G							chr14	22920703	G	C
chr14	22926439	A	C			PRMT5	ENST00000324366.13	intron_variant	c.613+67T>G							chr14	22926439	A	C
chr14	22920850	A	G			PRMT5	ENST00000324366.13	3_prime_UTR_variant	c.*54T>C							chr14	22920850	A	G
chr14	22920741	A	C			PRMT5	ENST00000324366.13	3_prime_UTR_variant	c.*163T>G							chr14	22920741	A	C
chr14	22921667	G	A			PRMT5	ENST00000324366.13	intron_variant	c.1761+509C>T							chr14	22921667	G	A
chr14	22924395	A	C			PRMT5	ENST00000324366.13	intron_variant	c.1077-3T>G							chr14	22924395	A	C
chr14	22920631	G	A			PRMT5	ENST00000324366.13	3_prime_UTR_variant	c.*273C>T							chr14	22920631	G	A
chr14	22924544	G	A			PRMT5	ENST00000324366.13	intron_variant	c.1018-7C>T							chr14	22924544	G	A
chr14	22920765	T	C			PRMT5	ENST00000324366.13	3_prime_UTR_variant	c.*139A>G							chr14	22920765	T	C
chr14	22923045	C	A			PRMT5	ENST00000324366.13	intron_variant	c.1485+6G>T							chr14	22923045	C	A
chr14	22927438	C	A			PRMT5	ENST00000324366.13	intron_variant	c.450+88G>T							chr14	22927438	C	A
chr14	22927668	G	T			PRMT5	ENST00000324366.13	intron_variant	c.316-8C>A							chr14	22927668	G	T
chr14	22927679	G	T			PRMT5	ENST00000324366.13	intron_variant	c.316-19C>A							chr14	22927679	G	T
chr14	22924545	G	A			PRMT5	ENST00000324366.13	intron_variant	c.1018-8C>T							chr14	22924545	G	A
chr14	22924868	T	C			PRMT5	ENST00000324366.13	intron_variant	c.939+11A>G							chr14	22924868	T	C
chr14	22920897	C	T			PRMT5	ENST00000324366.13	3_prime_UTR_variant	c.*7G>A							chr14	22920897	C	T
chr14	22926686	G	T			PRMT5	ENST00000324366.13	intron_variant	c.563+16C>A							chr14	22926686	G	T
chr14	22920865	G	A			PRMT5	ENST00000324366.13	3_prime_UTR_variant	c.*39C>T							chr14	22920865	G	A
chr14	22922686	G	T			PRMT5	ENST00000324366.13	intron_variant	c.1579+56C>A							chr14	22922686	G	T
chr14	22929396	G	A			PRMT5	ENST00000324366.13	2kb_upstream_variant	c.-35C>T							chr14	22929396	G	A
chr14	22929249	C	A			PRMT5	ENST00000324366.13	intron_variant	c.110+3G>T							chr14	22929249	C	A
chr14	22929214	C	T			PRMT5	ENST00000324366.13	intron_variant	c.110+38G>A							chr14	22929214	C	T
chr14	22920881	C	A			PRMT5	ENST00000324366.13	3_prime_UTR_variant	c.*23G>T							chr14	22920881	C	A
chr14	22920813	G	A			PRMT5	ENST00000324366.13	3_prime_UTR_variant	c.*91C>T							chr14	22920813	G	A
chr14	22920675	C	A			PRMT5	ENST00000324366.13	3_prime_UTR_variant	c.*229G>T							chr14	22920675	C	A
chr14	22926362	G	A			PRMT5	ENST00000324366.13	intron_variant	c.614-66C>T							chr14	22926362	G	A
chr14	22920610	G	A			PRMT5	ENST00000324366.13	3_prime_UTR_variant	c.*294C>T							chr14	22920610	G	A
chr14	22922861	A	-			PRMT5	ENST00000324366.13	intron_variant	c.1486-26del							chr14	22922861	A	-
chr14	22922572	A	-			PRMT5	ENST00000324366.13	intron_variant	c.1580-13del							chr14	22922572	A	-
chr14	22925166	T	-			PRMT5	ENST00000324366.13	intron_variant	c.778-112del							chr14	22925166	T	-
chr14	22927725	T	-			PRMT5	ENST00000324366.13	intron_variant	c.316-48del							chr14	22927725	T	-
chr14	22922851	A	-			PRMT5	ENST00000324366.13	intron_variant	c.1486-14del							chr14	22922851	A	-
chr14	22928437	C	-			PRMT5	ENST00000324366.13	intron_variant	c.229+63del							chr14	22928437	C	-
chr14	22925165	T	-			PRMT5	ENST00000324366.13	intron_variant	c.778-112del							chr14	22925165	T	-
chr14	22922359	C	-			PRMT5	ENST00000324366.13	intron_variant	c.1696+89del							chr14	22922359	C	-
chr14	22922879	C	-			PRMT5	ENST00000324366.13	intron_variant	c.1486-44del							chr14	22922879	C	-
chr14	22920696	C	-			PRMT5	ENST00000324366.13	3_prime_UTR_variant	c.*212del							chr14	22920696	C	-
chr14	22925164	T	-			PRMT5	ENST00000324366.13	intron_variant	c.778-112del							chr14	22925164	T	-
chr14	22929094	T	A			PRMT5	ENST00000324366.13	intron_variant	c.110+158A>T							chr14	22929094	T	A
chr14	22921981	T	A			PRMT5	ENST00000324366.13	intron_variant	c.1761+195A>T							chr14	22921981	T	A
chr14	22922685	G	A			PRMT5	ENST00000324366.13	intron_variant	c.1579+57C>T							chr14	22922685	G	A
chr14	22922591	G	A			PRMT5	ENST00000324366.13	intron_variant	c.1580-32C>T							chr14	22922591	G	A
chr14	22929021	A	C			PRMT5	ENST00000324366.13	intron_variant	c.110+231T>G							chr14	22929021	A	C
chr14	22923386	A	C			PRMT5	ENST00000324366.13	intron_variant	c.1376-226T>G							chr14	22923386	A	C
chr14	22928697	T	C			PRMT5	ENST00000324366.13	intron_variant	c.111-82A>G							chr14	22928697	T	C
chr14	22926478	A	G			PRMT5	ENST00000324366.13	intron_variant	c.613+28T>C							chr14	22926478	A	G
chr14	22926979	T	G			PRMT5	ENST00000324366.13	intron_variant	c.451-165A>C							chr14	22926979	T	G
chr14	22923686	G	T			PRMT5	ENST00000324366.13	intron_variant	c.1375+322C>A							chr14	22923686	G	T
chr14	22927256	G	T			PRMT5	ENST00000324366.13	intron_variant	c.450+270C>A							chr14	22927256	G	T
chr14	22928658	G	T			PRMT5	ENST00000324366.13	intron_variant	c.111-43C>A							chr14	22928658	G	T
